# Supplementary material for: Diurnal dynamics and psychobiological regulation of cell-free mitochondrial and nuclear DNA in human saliva
Source: medRxiv. 2025 Oct 15:2025.10.13.25337887. Preprint. [Version 1] doi: 10.1101/2025.10.13.25337887 (PMC12633117; doi:10.1101/2025.10.13.25337887)
Supplement: Supplement 3 [file media-3.xlsx]

## Sheet: Notes
SUPPLEMENTARY DATA TABLE D1
Post hoc tests based on linear-mixed effects models
Accompanying the article: Behnke et al., "Diurnal dynamics and psychobiological regulation of cell-free mitochondrial and nuclear DNA in human saliva"
Time point legend:
time1	Awakening
time2	+0:30 min
time3	+0:45 min
time4	+1:00 hr
time5	+2:00 hrs
time6	+3:00 hrs
time7	+4:00 hrs
time8	+5:00 hrs
time9	+6:00 hrs
time10	+7:00 hrs
time11	+8:00 hrs
time12	+9:00 hrs
time13	+10:00 hrs
time14	+11:00 hrs
time15	+12:00 hrs
time16	+13:00 hrs
time17	+14:00 hrs
time18	+15:00 hrs
time19	+16:00 hrs
time20	+17:00 hrs
Computational details:
• Degrees-of-freedom method: Kenward-Roger
• Results are given on the log (not the response) scale.
• Fold changes are computed as exp(estimate) indicating the multiplicative change with respect to the previous point in time.
• Effects sizes are Cohen's d values computed as estimate devided by the model's SD.
• In the testosterone model, NA result from rank deficiency, i.e. certain combinations of time and sex do not exist in the dataset.

## Sheet: cf-mtDNA
contrast	estimate	SE	df	t.ratio	p.tukey	sig	fold.change	effect.size
time1 - time2	-0.456656	0.248908	515.115	-1.83464	0.954115		1.57879	0.443883
time1 - time3	-0.921193	0.249998	522.848	-3.68481	0.033443	*	2.51229	0.895425
time1 - time4	-0.69883	0.256959	523.027	-2.71962	0.416022		2.0114	0.679283
time1 - time5	-1.20337	0.252824	521.432	-4.75973	0.000439859	***	3.33133	1.16971
time1 - time6	-1.74453	0.258157	517.901	-6.75761	7.40491e-09	***	5.72319	1.69573
time1 - time7	-1.26375	0.255946	518.113	-4.93759	0.000190579	***	3.53868	1.2284
time1 - time8	-1.31695	0.260647	517.865	-5.05261	0.000109064	***	3.73201	1.28011
time1 - time9	-1.64806	0.254094	518.467	-6.48603	3.91723e-08	***	5.19688	1.60196
time1 - time10	-1.2422	0.255982	518.902	-4.85268	0.000285305	***	3.46322	1.20745
time1 - time11	-1.35174	0.265028	517.594	-5.10036	8.62023e-05	***	3.86413	1.31393
time1 - time12	-1.30202	0.263026	517.975	-4.95015	0.000179427	***	3.67671	1.2656
time1 - time13	-1.64623	0.265473	517.274	-6.2011	2.16687e-07	***	5.18738	1.60018
time1 - time14	-1.21858	0.265986	517.795	-4.58136	0.000988773	***	3.38237	1.18449
time1 - time15	-1.42707	0.26896	518.348	-5.30589	3.05263e-05	***	4.16648	1.38715
time1 - time16	-1.05251	0.266482	519.633	-3.94966	0.013084	*	2.86484	1.02307
time1 - time17	-1.54918	0.2715	517.911	-5.70601	3.63479e-06	***	4.70762	1.50585
time1 - time18	-1.32322	0.295431	518.903	-4.47895	0.00154876	**	3.75549	1.2862
time1 - time19	-1.55326	0.301232	518.568	-5.15637	6.51793e-05	***	4.72687	1.50982
time1 - time20	-1.78546	0.381318	517.653	-4.68234	0.000628235	***	5.96232	1.73552
time2 - time3	-0.464536	0.247606	516.879	-1.87611	0.943483		1.59128	0.451543
time2 - time4	-0.242174	0.255609	519.681	-0.947439	0.999993		1.27402	0.2354
time2 - time5	-0.746716	0.25308	520.417	-2.95051	0.263289		2.11006	0.725829
time2 - time6	-1.28787	0.257652	516.454	-4.99848	0.000142175	***	3.62506	1.25185
time2 - time7	-0.807098	0.255674	517.052	-3.15674	0.161188		2.24139	0.784522
time2 - time8	-0.860291	0.260854	517.115	-3.29798	0.110452		2.36385	0.836227
time2 - time9	-1.1914	0.253707	517.612	-4.69599	0.000590415	***	3.2917	1.15808
time2 - time10	-0.785542	0.256387	518.652	-3.06389	0.202898		2.19359	0.763569
time2 - time11	-0.895081	0.265707	517.429	-3.36868	0.0903075		2.44753	0.870044
time2 - time12	-0.845363	0.263023	517.865	-3.21403	0.138821		2.32882	0.821716
time2 - time13	-1.18957	0.266175	517.859	-4.46914	0.00161648	**	3.28567	1.1563
time2 - time14	-0.761921	0.265966	517.678	-2.86473	0.315761		2.14239	0.740608
time2 - time15	-0.970414	0.26828	517.625	-3.61717	0.041893	*	2.63904	0.94327
time2 - time16	-0.595857	0.26729	520.012	-2.22925	0.781042		1.81459	0.57919
time2 - time17	-1.09253	0.272161	517.879	-4.01427	0.0102677	*	2.9818	1.06197
time2 - time18	-0.866561	0.295856	518.945	-2.929	0.275925		2.37872	0.842322
time2 - time19	-1.09661	0.301397	518.83	-3.63841	0.0390616	*	2.99399	1.06593
time2 - time20	-1.3288	0.379487	515.099	-3.50158	0.0605874		3.77652	1.29163
time3 - time4	0.222362	0.252269	520.063	0.88145	0.999998		0.800625	-0.216143
time3 - time5	-0.28218	0.25194	522.643	-1.12003	0.999902		1.32602	0.274287
time3 - time6	-0.823333	0.257052	519.283	-3.20298	0.142927		2.27808	0.800303
time3 - time7	-0.342561	0.255118	519.585	-1.34276	0.998736		1.40855	0.332979
time3 - time8	-0.395755	0.260232	519.938	-1.52077	0.993906		1.4855	0.384685
time3 - time9	-0.726866	0.254438	522.883	-2.85675	0.32088		2.06859	0.706535
time3 - time10	-0.321005	0.255851	521.032	-1.25466	0.999499		1.37851	0.312026
time3 - time11	-0.430545	0.264309	518.499	-1.62894	0.98654		1.53809	0.418501
time3 - time12	-0.380826	0.262575	520.041	-1.45035	0.996585		1.46349	0.370174
time3 - time13	-0.725035	0.265482	519.646	-2.73101	0.407719		2.0648	0.704755
time3 - time14	-0.297384	0.265087	519.784	-1.12184	0.9999		1.34633	0.289066
time3 - time15	-0.505878	0.26765	519.152	-1.89007	0.93954		1.65844	0.491727
time3 - time16	-0.131321	0.266275	521.061	-0.493177	1		1.14033	0.127647
time3 - time17	-0.627991	0.272399	521.754	-2.30541	0.730026		1.87384	0.610425
time3 - time18	-0.402025	0.294947	520.322	-1.36304	0.998459		1.49485	0.390779
time3 - time19	-0.63207	0.30103	520.412	-2.09969	0.855834		1.8815	0.61439
time3 - time20	-0.864267	0.378623	516.187	-2.28266	0.745727		2.37327	0.840092
time4 - time5	-0.504543	0.256627	517.298	-1.96606	0.914593		1.65623	0.49043
time4 - time6	-1.0457	0.262094	515.271	-3.98978	0.0112704	*	2.84538	1.01645
time4 - time7	-0.564924	0.259837	515.494	-2.17415	0.81485		1.75931	0.549122
time4 - time8	-0.618117	0.26404	514.958	-2.341	0.704724		1.85543	0.600827
time4 - time9	-0.949229	0.258843	517.586	-3.66721	0.0355031	*	2.58372	0.922677
time4 - time10	-0.543368	0.260696	516.572	-2.0843	0.863573		1.7218	0.528169
time4 - time11	-0.652907	0.27022	516.9	-2.4162	0.648973		1.92112	0.634644
time4 - time12	-0.603189	0.267462	516.261	-2.25523	0.76415		1.82794	0.586316
time4 - time13	-0.947398	0.270235	516.231	-3.50583	0.0597856		2.57899	0.920897
time4 - time14	-0.519747	0.270087	516.738	-1.92437	0.929011		1.6816	0.505208
time4 - time15	-0.72824	0.272199	515.744	-2.67539	0.448919		2.07143	0.70787
time4 - time16	-0.353683	0.271392	517.988	-1.30322	0.999154		1.4243	0.34379
time4 - time17	-0.850353	0.27749	518.912	-3.06445	0.202626		2.34047	0.826567
time4 - time18	-0.624387	0.299766	517.719	-2.08291	0.86426		1.8671	0.606922
time4 - time19	-0.854432	0.304842	517.08	-2.80287	0.356909		2.35004	0.830532
time4 - time20	-1.08663	0.380885	514.385	-2.85291	0.323444		2.96427	1.05623
time5 - time6	-0.541153	0.257878	510.306	-2.09848	0.856417		1.71799	0.526016
time5 - time7	-0.0603814	0.255392	510.383	-0.236427	1		1.06224	0.0586924
time5 - time8	-0.113575	0.259915	510.3	-0.436968	1		1.12028	0.110398
time5 - time9	-0.444686	0.252927	509.633	-1.75816	0.969746		1.56	0.432248
time5 - time10	-0.038825	0.255627	510.603	-0.151882	1		1.03959	0.037739
time5 - time11	-0.148365	0.265474	511.846	-0.558866	1		1.15994	0.144215
time5 - time12	-0.0986461	0.262609	510.761	-0.375638	1		1.10368	0.0958868
time5 - time13	-0.442855	0.265683	511.193	-1.66686	0.982672		1.55715	0.430468
time5 - time14	-0.0152042	0.265639	511.407	-0.0572363	1		1.01532	0.0147789
time5 - time15	-0.223698	0.267686	510.361	-0.835672	0.999999		1.25069	0.217441
time5 - time16	0.15086	0.265874	511.638	0.567409	1		0.859968	-0.14664
time5 - time17	-0.345811	0.27191	513.621	-1.27178	0.999394		1.41313	0.336138
time5 - time18	-0.119845	0.294891	512.506	-0.406404	1		1.12732	0.116492
time5 - time19	-0.34989	0.30043	511.749	-1.16463	0.999826		1.41891	0.340103
time5 - time20	-0.582087	0.380127	514.39	-1.5313	0.993381		1.78977	0.565805
time6 - time7	0.480772	0.259801	507.894	1.85054	0.950209		0.618306	-0.467324
time6 - time8	0.427578	0.26479	508.704	1.61479	0.98778		0.652086	-0.415618
time6 - time9	0.0964668	0.259326	511.228	0.371991	1		0.90804	-0.0937685
time6 - time10	0.502328	0.260644	508.925	1.92726	0.928046		0.60512	-0.488277
time6 - time11	0.392789	0.270189	510.229	1.45375	0.99648		0.675171	-0.381802
time6 - time12	0.442507	0.267077	509.162	1.65685	0.983765		0.642424	-0.430129
time6 - time13	0.0982981	0.270132	509.688	0.363889	1		0.906379	-0.0955485
time6 - time14	0.525949	0.269948	509.233	1.94834	0.920919		0.590994	-0.511237
time6 - time15	0.317455	0.272506	509.057	1.16495	0.999825		0.727999	-0.308576
time6 - time16	0.692013	0.271428	511.133	2.54952	0.545822		0.500568	-0.672656
time6 - time17	0.195343	0.277907	512.532	0.702907	1		0.822553	-0.189878
time6 - time18	0.421308	0.299986	512.262	1.40443	0.997726		0.656188	-0.409524
time6 - time19	0.191263	0.305059	511.498	0.626973	1		0.825915	-0.185913
time6 - time20	-0.0409337	0.385055	513.817	-0.106306	1		1.04178	0.0397887
time7 - time8	-0.0531933	0.262639	508.713	-0.202534	1		1.05463	0.0517054
time7 - time9	-0.384305	0.257144	511.282	-1.49451	0.995055		1.46859	0.373555
time7 - time10	0.0215563	0.258021	508.372	0.083545	1		0.978674	-0.0209534
time7 - time11	-0.0879832	0.267984	509.694	-0.328315	1		1.09197	0.0855221
time7 - time12	-0.0382647	0.264852	508.591	-0.144476	1		1.03901	0.0371944
time7 - time13	-0.382474	0.267914	509.112	-1.4276	0.997197		1.46591	0.371775
time7 - time14	0.0451772	0.26771	508.897	0.168754	1		0.955828	-0.0439135
time7 - time15	-0.163316	0.270238	509.029	-0.604343	1		1.17741	0.158748
time7 - time16	0.211241	0.269165	510.795	0.784802	1		0.809579	-0.205332
time7 - time17	-0.285429	0.275607	512.596	-1.03564	0.99997		1.33033	0.277445
time7 - time18	-0.0594634	0.298198	512.106	-0.199409	1		1.06127	0.0578001
time7 - time19	-0.289508	0.303256	511.688	-0.954667	0.999992		1.33577	0.28141
time7 - time20	-0.521705	0.382838	513.671	-1.36273	0.998463		1.6849	0.507112
time8 - time9	-0.331112	0.261716	510.825	-1.26516	0.999436		1.39252	0.32185
time8 - time10	0.0747497	0.262649	508.714	0.284599	1		0.927976	-0.0726588
time8 - time11	-0.0347898	0.272906	510.367	-0.127479	1		1.0354	0.0338167
time8 - time12	0.0149286	0.269359	509.175	0.0554227	1		0.985182	-0.014511
time8 - time13	-0.32928	0.271908	509.164	-1.211	0.999695		1.38997	0.32007
time8 - time14	0.0983705	0.272404	510.013	0.36112	1		0.906313	-0.0956189
time8 - time15	-0.110123	0.274738	509.304	-0.400829	1		1.11642	0.107043
time8 - time16	0.264434	0.273124	510.659	0.968183	0.99999		0.76764	-0.257038
time8 - time17	-0.232236	0.27953	512.549	-0.830807	0.999999		1.26142	0.22574
time8 - time18	-0.00627004	0.301361	511.665	-0.0208058	1		1.00629	0.00609466
time8 - time19	-0.236315	0.306371	510.868	-0.771335	1		1.26657	0.229705
time8 - time20	-0.468512	0.385561	513.884	-1.21514	0.99968		1.59762	0.455407
time9 - time10	0.405861	0.257962	512.306	1.57334	0.990911		0.666403	-0.394509
time9 - time11	0.296322	0.267464	513.011	1.10789	0.999917		0.743548	-0.288033
time9 - time12	0.34604	0.263845	511.566	1.31153	0.999077		0.707484	-0.336361
time9 - time13	0.00183125	0.266973	511.606	0.00685933	1		0.99817	-0.00178003
time9 - time14	0.429482	0.267321	512.185	1.60661	0.988461		0.650846	-0.417469
time9 - time15	0.220989	0.26928	511.596	0.820665	0.999999		0.801726	-0.214807
time9 - time16	0.595546	0.268149	513.698	2.22095	0.786299		0.551262	-0.578887
time9 - time17	0.0988757	0.274637	514.893	0.360023	1		0.905855	-0.09611
time9 - time18	0.324842	0.297324	514.185	1.09255	0.999933		0.722642	-0.315755
time9 - time19	0.0947966	0.302455	513.371	0.313424	1		0.909558	-0.092145
time9 - time20	-0.137401	0.382154	514.794	-0.359542	1		1.14729	0.133557
time10 - time11	-0.10954	0.268581	510.469	-0.407845	1		1.11576	0.106475
time10 - time12	-0.059821	0.265332	509.147	-0.225457	1		1.06165	0.0581477
time10 - time13	-0.40403	0.268255	509.345	-1.50614	0.994568		1.49785	0.392729
time10 - time14	0.0236208	0.268182	509.423	0.0880778	1		0.976656	-0.0229601
time10 - time15	-0.184873	0.270713	509.677	-0.682911	1		1.20307	0.179701
time10 - time16	0.189685	0.268443	509.718	0.706611	1		0.82722	-0.184379
time10 - time17	-0.306986	0.275215	511.852	-1.11544	0.999908		1.35932	0.298399
time10 - time18	-0.0810197	0.297196	510.742	-0.272614	1		1.08439	0.0787534
time10 - time19	-0.311065	0.301841	510.037	-1.03056	0.999972		1.36488	0.302364
time10 - time20	-0.543262	0.382933	513.958	-1.41869	0.997413		1.72161	0.528066
time11 - time12	0.0497185	0.2742	509.325	0.181322	1		0.951497	-0.0483277
time11 - time13	-0.294491	0.276801	509.561	-1.06391	0.999955		1.34244	0.286253
time11 - time14	0.13316	0.277639	510.169	0.479617	1		0.875325	-0.129436
time11 - time15	-0.0753332	0.279581	509.9	-0.269451	1		1.07824	0.073226
time11 - time16	0.299224	0.278127	510.941	1.07585	0.999947		0.741393	-0.290854
time11 - time17	-0.197446	0.284417	512.781	-0.694213	1		1.21829	0.191923
time11 - time18	0.0285198	0.306544	512.259	0.0930366	1		0.971883	-0.0277221
time11 - time19	-0.201525	0.311744	512.007	-0.646445	1		1.22327	0.195888
time11 - time20	-0.433722	0.389874	513.757	-1.11247	0.999912		1.54299	0.42159
time12 - time13	-0.344209	0.273564	508.231	-1.25824	0.999477		1.41087	0.334581
time12 - time14	0.0834419	0.273578	508.206	0.305002	1		0.919945	-0.0811079
time12 - time15	-0.125052	0.275948	508.067	-0.453171	1		1.13321	0.121554
time12 - time16	0.249506	0.274448	509.184	0.909117	0.999996		0.779186	-0.242526
time12 - time17	-0.247165	0.281196	511.378	-0.878976	0.999998		1.28039	0.240251
time12 - time18	-0.0211987	0.302858	510.408	-0.0699954	1		1.02142	0.0206057
time12 - time19	-0.251244	0.308421	510.559	-0.814613	0.999999		1.28562	0.244216
time12 - time20	-0.483441	0.387837	513.654	-1.2465	0.999542		1.62164	0.469918
time13 - time14	0.427651	0.276609	508.83	1.54605	0.992584		0.652039	-0.415689
time13 - time15	0.219157	0.278945	508.728	0.785664	1		0.803195	-0.213027
time13 - time16	0.593715	0.276863	509.052	2.14443	0.831855		0.552272	-0.577107
time13 - time17	0.0970445	0.282739	510.56	0.34323	1		0.907516	-0.09433
time13 - time18	0.32301	0.304584	509.953	1.0605	0.999957		0.723966	-0.313975
time13 - time19	0.0929654	0.310111	510.133	0.299781	1		0.911225	-0.090365
time13 - time20	-0.139232	0.390086	513.971	-0.356926	1		1.14939	0.135337
time14 - time15	-0.208494	0.27891	508.485	-0.747529	1		1.23182	0.202662
time14 - time16	0.166064	0.277682	509.596	0.598035	1		0.846992	-0.161419
time14 - time17	-0.330606	0.283732	511.436	-1.16521	0.999825		1.39181	0.321359
time14 - time18	-0.104641	0.304468	510.262	-0.343683	1		1.11031	0.101714
time14 - time19	-0.334685	0.309976	510.423	-1.07971	0.999944		1.3975	0.325324
time14 - time20	-0.566883	0.388605	513.442	-1.45876	0.996328		1.76276	0.551026
time15 - time16	0.374557	0.279358	509.152	1.34078	0.998759		0.687594	-0.36408
time15 - time17	-0.122113	0.286074	511.352	-0.426858	1		1.12988	0.118697
time15 - time18	0.103853	0.307468	510.39	0.337769	1		0.901358	-0.100948
time15 - time19	-0.126192	0.312307	510.13	-0.404063	1		1.1345	0.122662
time15 - time20	-0.358389	0.390746	513.5	-0.917192	0.999996		1.43102	0.348364
time16 - time17	-0.49667	0.282073	510.102	-1.76078	0.969289		1.64324	0.482777
time16 - time18	-0.270704	0.303101	508.359	-0.893116	0.999997		1.31089	0.263132
time16 - time19	-0.500749	0.308515	508.767	-1.62309	0.987058		1.64996	0.486742
time16 - time20	-0.732946	0.38883	514.05	-1.885	0.940982		2.0812	0.712445
time17 - time18	0.225966	0.3082	509.444	0.73318	1		0.797745	-0.219645
time17 - time19	-0.00407907	0.313698	509.878	-0.0130032	1		1.00409	0.00396497
time17 - time20	-0.236276	0.392651	514.497	-0.601746	1		1.26652	0.229667
time18 - time19	-0.230045	0.331475	508.504	-0.694003	1		1.25866	0.22361
time18 - time20	-0.462242	0.407825	513.608	-1.13343	0.999883		1.58763	0.449312
time19 - time20	-0.232197	0.410609	513.442	-0.565495	1		1.26137	0.225702

## Sheet: cf-nDNA
contrast	estimate	SE	df	t.ratio	p.tukey	sig	fold.change	effect.size
time1 - time2	-0.496453	0.299692	515.403	-1.65654	0.983806		1.64288	0.400666
time1 - time3	-0.6746	0.300891	523.175	-2.24201	0.772834		1.96325	0.54444
time1 - time4	-0.835748	0.309296	523.542	-2.70209	0.428938		2.30654	0.674496
time1 - time5	-1.27158	0.304314	521.937	-4.17852	0.00540856	**	3.5665	1.02624
time1 - time6	-1.97998	0.310784	518.297	-6.3709	7.86827e-08	***	7.24258	1.59795
time1 - time7	-1.7028	0.308118	518.506	-5.52645	9.60697e-06	***	5.48929	1.37425
time1 - time8	-1.85715	0.313783	518.262	-5.91858	1.10916e-06	***	6.40546	1.49883
time1 - time9	-2.15048	0.305896	518.898	-7.03009	1.47457e-09	***	8.58896	1.73556
time1 - time10	-1.83621	0.308146	519.312	-5.95891	8.8083e-07	***	6.27274	1.48193
time1 - time11	-2.03712	0.319058	518.002	-6.3848	7.2394e-08	***	7.66852	1.64407
time1 - time12	-2.03344	0.316648	518.428	-6.42177	5.78724e-08	***	7.64034	1.6411
time1 - time13	-2.23054	0.319607	517.69	-6.97901	1.96157e-09	***	9.30486	1.80017
time1 - time14	-1.54178	0.320217	518.253	-4.81481	0.000340964	***	4.67291	1.24431
time1 - time15	-1.95091	0.323788	518.848	-6.02526	6.02513e-07	***	7.03506	1.57449
time1 - time16	-1.77115	0.320781	520.169	-5.52136	9.85773e-06	***	5.8776	1.42942
time1 - time17	-2.17349	0.326852	518.397	-6.64977	1.4366e-08	***	8.78889	1.75413
time1 - time18	-1.92939	0.355646	519.474	-5.42503	1.64222e-05	***	6.8853	1.55713
time1 - time19	-2.02612	0.362637	519.116	-5.58717	6.93228e-06	***	7.58457	1.63519
time1 - time20	-2.57431	0.459087	518.252	-5.60746	6.21755e-06	***	13.1223	2.07761
time2 - time3	-0.178147	0.298099	517.213	-0.597608	1		1.195	0.143774
time2 - time4	-0.339295	0.307721	520.231	-1.1026	0.999923		1.40396	0.27383
time2 - time5	-0.77513	0.304645	521.066	-2.54437	0.549822		2.17088	0.625574
time2 - time6	-1.48352	0.310203	516.97	-4.78243	0.000396751	***	4.40846	1.19729
time2 - time7	-1.20634	0.307812	517.594	-3.9191	0.0146548	*	3.34125	0.973588
time2 - time8	-1.3607	0.314051	517.679	-4.33273	0.00288482	**	3.89891	1.09816
time2 - time9	-1.65402	0.305443	518.165	-5.41517	1.73118e-05	***	5.22798	1.33489
time2 - time10	-1.33976	0.308644	519.263	-4.34079	0.00278802	**	3.81812	1.08126
time2 - time11	-1.54067	0.319885	518.045	-4.81633	0.000338584	***	4.66772	1.24341
time2 - time12	-1.53699	0.316646	518.474	-4.85396	0.000283652	***	4.65057	1.24044
time2 - time13	-1.73408	0.320444	518.482	-5.4115	1.76431e-05	***	5.66374	1.3995
time2 - time14	-1.04533	0.320195	518.292	-3.26467	0.121098		2.84433	0.843639
time2 - time15	-1.45445	0.322979	518.23	-4.50325	0.00139393	**	4.28214	1.17383
time2 - time16	-1.2747	0.321751	520.734	-3.96175	0.012505	*	3.57761	1.02875
time2 - time17	-1.67704	0.327652	518.528	-5.11834	7.8796e-05	***	5.34967	1.35346
time2 - time18	-1.43294	0.35616	519.652	-4.02329	0.00991777	**	4.19098	1.15646
time2 - time19	-1.52966	0.362834	519.534	-4.21588	0.00465798	**	4.61662	1.23452
time2 - time20	-2.07786	0.456932	515.671	-4.54741	0.00114986	**	7.98734	1.67695
time3 - time4	-0.161148	0.30367	520.347	-0.530669	1		1.17486	0.130056
time3 - time5	-0.596984	0.30324	523.152	-1.96869	0.913641		1.81663	0.4818
time3 - time6	-1.30538	0.309438	519.693	-4.21854	0.00460786	**	3.68908	1.05351
time3 - time7	-1.0282	0.307105	520.003	-3.34803	0.0958351		2.79602	0.829814
time3 - time8	-1.18255	0.313258	520.396	-3.77501	0.0245532	*	3.26269	0.954385
time3 - time9	-1.47588	0.306248	523.414	-4.81923	0.000333155	***	4.37487	1.19112
time3 - time10	-1.16161	0.307964	521.513	-3.77191	0.0248155	*	3.19508	0.937487
time3 - time11	-1.36252	0.31819	518.937	-4.28211	0.00355645	**	3.90604	1.09963
time3 - time12	-1.35884	0.316075	520.511	-4.29911	0.00331417	**	3.89169	1.09666
time3 - time13	-1.55594	0.319586	520.124	-4.8686	0.000264484	***	4.73953	1.25573
time3 - time14	-0.867182	0.319102	520.248	-2.71757	0.417538		2.38019	0.699865
time3 - time15	-1.27631	0.322202	519.615	-3.9612	0.0125334	*	3.58338	1.03005
time3 - time16	-1.09655	0.320518	521.609	-3.42118	0.0773467		2.99382	0.884977
time3 - time17	-1.49889	0.327882	522.334	-4.57143	0.00103148	**	4.47671	1.20969
time3 - time18	-1.25479	0.355044	520.908	-3.53418	0.0546772		3.5071	1.01269
time3 - time19	-1.35152	0.362367	521.011	-3.72969	0.0287182	*	3.86328	1.09075
time3 - time20	-1.89971	0.455868	516.704	-4.16724	0.00566519	**	6.68396	1.53317
time4 - time5	-0.435836	0.308981	517.795	-1.41056	0.997597		1.54625	0.351744
time4 - time6	-1.14423	0.315587	515.719	-3.62572	0.0407455	*	3.14002	0.923458
time4 - time7	-0.86705	0.312867	515.954	-2.77131	0.37887		2.37988	0.699758
time4 - time8	-1.0214	0.317933	515.387	-3.21263	0.139357		2.77709	0.82433
time4 - time9	-1.31473	0.311647	518.078	-4.21865	0.00460787	**	3.72374	1.06106
time4 - time10	-1.00046	0.313888	517.099	-3.18733	0.148937		2.71954	0.807431
time4 - time11	-1.20138	0.325351	517.471	-3.69255	0.0326049	*	3.32469	0.969578
time4 - time12	-1.19769	0.322038	516.788	-3.71911	0.0297959	*	3.31247	0.966607
time4 - time13	-1.39479	0.325378	516.756	-4.28667	0.00349256	**	4.03412	1.12567
time4 - time14	-0.706034	0.325192	517.314	-2.17113	0.816626		2.02594	0.569809
time4 - time15	-1.11516	0.327748	516.25	-3.40249	0.081801		3.05005	0.899996
time4 - time16	-0.935401	0.326748	518.635	-2.86276	0.317026		2.54823	0.754921
time4 - time17	-1.33774	0.334078	519.588	-4.00428	0.0106601	*	3.81042	1.07963
time4 - time18	-1.09364	0.360913	518.394	-3.03021	0.219758		2.98512	0.88263
time4 - time19	-1.19037	0.367033	517.709	-3.24321	0.128381		3.28829	0.960694
time4 - time20	-1.73856	0.458636	514.913	-3.79072	0.0232592	*	5.68916	1.40312
time5 - time6	-0.708394	0.310562	510.589	-2.28101	0.74684		2.03073	0.571714
time5 - time7	-0.431214	0.307566	510.677	-1.40202	0.997775		1.53913	0.348014
time5 - time8	-0.585567	0.313015	510.595	-1.87073	0.944938		1.79601	0.472586
time5 - time9	-0.878894	0.304603	509.891	-2.88538	0.302688		2.40823	0.709317
time5 - time10	-0.564629	0.307848	510.927	-1.83412	0.954228		1.75879	0.455687
time5 - time11	-0.76554	0.319691	512.24	-2.39462	0.665239		2.15016	0.617834
time5 - time12	-0.761859	0.316254	511.09	-2.40901	0.654415		2.14225	0.614863
time5 - time13	-0.958953	0.319951	511.552	-2.99719	0.237235		2.60896	0.77393
time5 - time14	-0.270198	0.319896	511.787	-0.844645	0.999999		1.31022	0.218065
time5 - time15	-0.679323	0.322373	510.663	-2.10726	0.851899		1.97254	0.548252
time5 - time16	-0.499565	0.320176	512.048	-1.56028	0.991748		1.648	0.403177
time5 - time17	-0.901905	0.327417	514.107	-2.7546	0.39074		2.46429	0.727888
time5 - time18	-0.657805	0.355107	512.99	-1.85241	0.949747		1.93055	0.530886
time5 - time19	-0.754532	0.361789	512.168	-2.08556	0.862933		2.12662	0.60895
time5 - time20	-1.30273	0.457719	514.94	-2.84613	0.327875		3.67932	1.05137
time6 - time7	0.27718	0.312902	508.079	0.885836	0.999998		0.757918	-0.2237
time6 - time8	0.122827	0.318901	508.956	0.385156	1		0.884417	-0.0991281
time6 - time9	-0.1705	0.312294	511.548	-0.545961	1		1.1859	0.137603
time6 - time10	0.143765	0.313906	509.184	0.457989	1		0.866091	-0.116027
time6 - time11	-0.0571461	0.325385	510.58	-0.175626	1		1.05881	0.0461201
time6 - time12	-0.0534647	0.32165	509.446	-0.16622	1		1.05492	0.043149
time6 - time13	-0.250559	0.325323	510.01	-0.770186	1		1.28474	0.202216
time6 - time14	0.438196	0.325106	509.521	1.34785	0.998669		0.6452	-0.353649
time6 - time15	0.0290714	0.32819	509.331	0.088581	1		0.971347	-0.0234623
time6 - time16	0.208829	0.326867	511.557	0.638881	1		0.811534	-0.168537
time6 - time17	-0.193511	0.334652	513.003	-0.578245	1		1.2135	0.156174
time6 - time18	0.0505889	0.361243	512.765	0.140041	1		0.950669	-0.0408281
time6 - time19	-0.046138	0.367364	511.935	-0.125592	1		1.04722	0.037236
time6 - time20	-0.594333	0.463663	514.357	-1.28182	0.999325		1.81182	0.47966
time7 - time8	-0.154353	0.316311	508.965	-0.487979	1		1.1669	0.124572
time7 - time9	-0.44768	0.309665	511.604	-1.44569	0.996717		1.56468	0.361303
time7 - time10	-0.133415	0.310752	508.589	-0.429328	1		1.14272	0.107673
time7 - time11	-0.334326	0.322736	510.003	-1.03591	0.99997		1.397	0.26982
time7 - time12	-0.330644	0.318977	508.829	-1.03658	0.99997		1.39186	0.266849
time7 - time13	-0.527739	0.322659	509.388	-1.6356	0.985908		1.6951	0.425915
time7 - time14	0.161016	0.322416	509.163	0.499404	1		0.851279	-0.129949
time7 - time15	-0.248108	0.325459	509.309	-0.762334	1		1.2816	0.200237
time7 - time16	-0.0683507	0.324146	511.198	-0.210864	1		1.07074	0.0551629
time7 - time17	-0.47069	0.33188	513.068	-1.41825	0.997423		1.6011	0.379874
time7 - time18	-0.226591	0.359092	512.601	-0.631011	1		1.25432	0.182872
time7 - time19	-0.323318	0.365189	512.146	-0.885342	0.999998		1.3817	0.260936
time7 - time20	-0.871513	0.460995	514.203	-1.8905	0.939402		2.39052	0.70336
time8 - time9	-0.293327	0.315177	511.124	-0.930672	0.999994		1.34088	0.236731
time8 - time10	0.0209384	0.316323	508.954	0.0661932	1		0.979279	-0.0168985
time8 - time11	-0.179973	0.328657	510.731	-0.547601	1		1.19718	0.145248
time8 - time12	-0.176291	0.324398	509.459	-0.543441	1		1.19279	0.142277
time8 - time13	-0.373386	0.327468	509.448	-1.14022	0.999873		1.45265	0.301344
time8 - time14	0.315369	0.328055	510.367	0.96133	0.999991		0.72952	-0.25452
time8 - time15	-0.0937553	0.330875	509.602	-0.283356	1		1.09829	0.0756658
time8 - time16	0.0860024	0.328915	511.049	0.261473	1		0.917592	-0.0694088
time8 - time17	-0.316337	0.336604	513.024	-0.93979	0.999994		1.37209	0.255302
time8 - time18	-0.0722378	0.362906	512.126	-0.199054	1		1.07491	0.0583
time8 - time19	-0.168965	0.368952	511.261	-0.457959	1		1.18408	0.136364
time8 - time20	-0.71716	0.464269	514.439	-1.54471	0.992663		2.04861	0.578788
time9 - time10	0.314265	0.310639	512.698	1.01167	0.999979		0.730325	-0.25363
time9 - time11	0.113354	0.322071	513.456	0.351952	1		0.892835	-0.091483
time9 - time12	0.117035	0.317731	511.925	0.368347	1		0.889554	-0.0944541
time9 - time13	-0.0800595	0.321499	511.974	-0.24902	1		1.08335	0.0646126
time9 - time14	0.608696	0.321912	512.603	1.89088	0.939289		0.54406	-0.491252
time9 - time15	0.199571	0.324275	511.965	0.615438	1		0.819082	-0.161065
time9 - time16	0.379329	0.322888	514.21	1.1748	0.999803		0.68432	-0.30614
time9 - time17	-0.0230107	0.330687	515.445	-0.0695845	1		1.02328	0.0185709
time9 - time18	0.221089	0.358014	514.751	0.617543	1		0.801645	-0.178431
time9 - time19	0.124362	0.364205	513.872	0.341461	1		0.88306	-0.100367
time9 - time20	-0.423833	0.460154	515.362	-0.921067	0.999995		1.52781	0.342057
time10 - time11	-0.200911	0.323446	510.828	-0.621158	1		1.22252	0.162147
time10 - time12	-0.19723	0.319549	509.422	-0.617212	1		1.21802	0.159176
time10 - time13	-0.394325	0.323067	509.635	-1.22057	0.999659		1.48338	0.318242
time10 - time14	0.29443	0.322978	509.723	0.911613	0.999996		0.744956	-0.237622
time10 - time15	-0.114694	0.326023	510.005	-0.351796	1		1.12153	0.0925643
time10 - time16	0.065064	0.323289	510.053	0.201256	1		0.937008	-0.0525103
time10 - time17	-0.337276	0.331418	512.286	-1.01768	0.999977		1.40113	0.272201
time10 - time18	-0.0931762	0.357904	511.153	-0.260338	1		1.09766	0.0751985
time10 - time19	-0.189903	0.363508	510.385	-0.522418	1		1.20913	0.153263
time10 - time20	-0.738098	0.461104	514.506	-1.60072	0.988932		2.09195	0.595687
time11 - time12	0.00368146	0.330227	509.601	0.0111483	1		0.996325	-0.00297114
time11 - time13	-0.193413	0.333357	509.856	-0.580199	1		1.21338	0.156096
time11 - time14	0.495342	0.334359	510.51	1.48147	0.995556		0.609363	-0.399769
time11 - time15	0.0862175	0.3367	510.231	0.256066	1		0.917395	-0.0695824
time11 - time16	0.265975	0.334937	511.335	0.794106	1		0.766458	-0.214657
time11 - time17	-0.136365	0.342487	513.257	-0.39816	1		1.1461	0.110054
time11 - time18	0.107735	0.369141	512.751	0.291854	1		0.897865	-0.0869483
time11 - time19	0.0110081	0.375407	512.464	0.0293232	1		0.989052	-0.00888418
time11 - time20	-0.537187	0.469467	514.279	-1.14425	0.999866		1.71119	0.43354
time12 - time13	-0.197095	0.329474	508.444	-0.598211	1		1.21786	0.159067
time12 - time14	0.49166	0.329491	508.415	1.49218	0.995147		0.61161	-0.396798
time12 - time15	0.0825361	0.332347	508.266	0.248343	1		0.920778	-0.0666113
time12 - time16	0.262294	0.330528	509.463	0.79356	1		0.769285	-0.211686
time12 - time17	-0.140046	0.338626	511.765	-0.413571	1		1.15033	0.113025
time12 - time18	0.104054	0.364727	510.772	0.285292	1		0.901177	-0.0839771
time12 - time19	0.00732667	0.371425	510.927	0.0197258	1		0.9927	-0.00591304
time12 - time20	-0.540868	0.467016	514.185	-1.15814	0.99984		1.7175	0.436511
time13 - time14	0.688755	0.333135	509.092	2.0675	0.871716		0.502201	-0.555864
time13 - time15	0.279631	0.335949	508.986	0.83236	0.999999		0.756063	-0.225678
time13 - time16	0.459389	0.333438	509.325	1.37773	0.998225		0.63167	-0.370753
time13 - time17	0.0570489	0.340494	510.888	0.167547	1		0.944548	-0.0460416
time13 - time18	0.301148	0.366812	510.29	0.820989	0.999999		0.739968	-0.243044
time13 - time19	0.204422	0.373467	510.477	0.547362	1		0.815119	-0.16498
time13 - time20	-0.343774	0.469718	514.531	-0.731871	1		1.41026	0.277445
time14 - time15	-0.409124	0.33591	508.714	-1.21796	0.999669		1.5055	0.330186
time14 - time16	-0.229366	0.334418	509.903	-0.685867	1		1.2578	0.185112
time14 - time17	-0.631706	0.341679	511.828	-1.84883	0.950648		1.88082	0.509823
time14 - time18	-0.387607	0.366668	510.616	-1.0571	0.999959		1.47345	0.31282
time14 - time19	-0.484334	0.3733	510.783	-1.29744	0.999203		1.62309	0.390885
time14 - time20	-1.03253	0.467942	513.962	-2.20653	0.795312		2.80816	0.833309
time15 - time16	0.179758	0.336441	509.432	0.534291	1		0.835473	-0.145075
time15 - time17	-0.222582	0.3445	511.741	-0.646102	1		1.2493	0.179636
time15 - time18	0.0215175	0.370279	510.755	0.0581116	1		0.978712	-0.0173659
time15 - time19	-0.0752094	0.376112	510.472	-0.199966	1		1.07811	0.0606982
time15 - time20	-0.623404	0.47052	514.034	-1.32493	0.998942		1.86527	0.503123
time16 - time17	-0.40234	0.339698	510.414	-1.1844	0.999778		1.49532	0.324711
time16 - time18	-0.15824	0.365046	508.581	-0.43348	1		1.17145	0.127709
time16 - time19	-0.254967	0.371562	509.024	-0.686203	1		1.29042	0.205773
time16 - time20	-0.803162	0.468202	514.616	-1.71542	0.976503		2.23259	0.648197
time17 - time18	0.2441	0.371173	509.718	0.657644	1		0.78341	-0.197002
time17 - time19	0.147373	0.37779	510.185	0.390092	1		0.862972	-0.118938
time17 - time20	-0.400822	0.472794	515.075	-0.847773	0.999999		1.49305	0.323486
time18 - time19	-0.0967269	0.399217	508.749	-0.242291	1		1.10156	0.0780641
time18 - time20	-0.644922	0.491082	514.152	-1.31327	0.999061		1.90584	0.520488
time19 - time20	-0.548195	0.494435	513.962	-1.10873	0.999916		1.73013	0.442424

## Sheet: DNA ratio
contrast	estimate	SE	df	t.ratio	p.tukey	sig	fold.change	effect.size
time1 - time2	0.022545	0.185186	518.394	0.121743	1		0.977707	-0.0293388
time1 - time3	-0.248437	0.185214	524.907	-1.34135	0.998755		1.28202	0.323301
time1 - time4	0.153743	0.190609	527.583	0.806587	0.999999		0.857492	-0.200072
time1 - time5	0.0989939	0.187304	525.841	0.528521	1		0.905748	-0.128825
time1 - time6	0.257085	0.191665	521.569	1.34133	0.998754		0.773302	-0.334556
time1 - time7	0.463916	0.189993	521.597	2.44175	0.629486		0.628816	-0.603713
time1 - time8	0.563494	0.193535	521.556	2.91159	0.286386		0.569216	-0.733299
time1 - time9	0.519791	0.188743	522.639	2.75397	0.391144		0.594645	-0.676426
time1 - time10	0.624375	0.189878	522.299	3.2883	0.113427		0.535596	-0.812525
time1 - time11	0.7209	0.196752	521.737	3.664	0.0358653	*	0.486315	-0.938137
time1 - time12	0.7656	0.195255	522.536	3.92103	0.0145376	*	0.465055	-0.996307
time1 - time13	0.61282	0.197206	521.262	3.10751	0.182416		0.541821	-0.797489
time1 - time14	0.354497	0.1975	522.576	1.79492	0.962863		0.701526	-0.461321
time1 - time15	0.555099	0.199593	523.769	2.78115	0.371909		0.574015	-0.722374
time1 - time16	0.763376	0.197524	525.083	3.86473	0.0178413	*	0.46609	-0.993413
time1 - time17	0.664231	0.201523	523.16	3.29606	0.110999		0.514669	-0.864391
time1 - time18	0.651918	0.219108	525.146	2.97532	0.249147		0.521045	-0.848369
time1 - time19	0.506658	0.22353	524.306	2.26662	0.756588		0.602506	-0.659336
time1 - time20	0.79803	0.283285	524.382	2.81706	0.347192		0.450215	-1.03851
time2 - time3	-0.270982	0.18403	520.132	-1.47249	0.99588		1.31125	0.35264
time2 - time4	0.131198	0.189941	524.916	0.69073	1		0.877044	-0.170733
time2 - time5	0.0764489	0.187563	526.3	0.40759	1		0.9264	-0.0994862
time2 - time6	0.23454	0.191397	521.497	1.22541	0.99964		0.790934	-0.305217
time2 - time7	0.441371	0.189829	522.291	2.3251	0.716133		0.643154	-0.574375
time2 - time8	0.540949	0.193705	522.814	2.79264	0.363919		0.582195	-0.70396
time2 - time9	0.497246	0.188441	523.085	2.63874	0.476706		0.608203	-0.647087
time2 - time10	0.60183	0.190097	524.579	3.1659	0.157379		0.547808	-0.783187
time2 - time11	0.698355	0.197169	524.199	3.54191	0.0533383		0.497403	-0.908798
time2 - time12	0.743054	0.195113	524.063	3.80833	0.021828	*	0.475659	-0.966968
time2 - time13	0.590275	0.19749	524.325	2.98888	0.241653		0.554175	-0.76815
time2 - time14	0.331952	0.197347	524.087	1.68207	0.980913		0.717522	-0.431983
time2 - time15	0.532554	0.199044	523.893	2.67556	0.44876		0.587103	-0.693035
time2 - time16	0.740831	0.197928	527.346	3.74293	0.0274147	*	0.476718	-0.964074
time2 - time17	0.641686	0.201927	524.865	3.17781	0.152608		0.526404	-0.835053
time2 - time18	0.629373	0.219319	526.48	2.86966	0.312532		0.532926	-0.81903
time2 - time19	0.484113	0.223466	526.422	2.16639	0.819416		0.616243	-0.629997
time2 - time20	0.775485	0.282292	522.171	2.7471	0.396068		0.46048	-1.00917
time3 - time4	0.40218	0.187243	522.214	2.14791	0.829952		0.66886	-0.523374
time3 - time5	0.347431	0.186643	526.722	1.86147	0.947448		0.706501	-0.452126
time3 - time6	0.505522	0.190763	522.724	2.65	0.468116		0.603191	-0.657857
time3 - time7	0.712353	0.1893	523.079	3.7631	0.0255822	*	0.490489	-0.927015
time3 - time8	0.811931	0.19304	524.087	4.20603	0.00484083	**	0.444	-1.0566
time3 - time9	0.768228	0.188518	527.298	4.07509	0.00811458	**	0.463834	-0.999727
time3 - time10	0.872812	0.189614	525.198	4.6031	0.000894965	***	0.417775	-1.13583
time3 - time11	0.969337	0.196247	522.952	4.93938	0.000188461	***	0.379335	-1.26144
time3 - time12	1.01404	0.194739	524.285	5.20717	5.02968e-05	***	0.362752	-1.31961
time3 - time13	0.861257	0.196996	524.039	4.37195	0.00244258	**	0.42263	-1.12079
time3 - time14	0.602933	0.196628	524.007	3.06637	0.201653		0.547204	-0.784623
time3 - time15	0.803536	0.198646	523.478	4.04507	0.00911804	**	0.447743	-1.04568
time3 - time16	1.01181	0.197357	526.156	5.12681	7.5194e-05	***	0.363559	-1.31671
time3 - time17	0.912668	0.201826	527.026	4.52206	0.0012799	**	0.401452	-1.18769
time3 - time18	0.900355	0.218657	526.308	4.11765	0.00687539	**	0.406425	-1.17167
time3 - time19	0.755095	0.223177	526.514	3.38339	0.0864513		0.469966	-0.982637
time3 - time20	1.04647	0.281559	522.489	3.71669	0.0300177	*	0.351176	-1.36181
time4 - time5	-0.0547491	0.191024	522.585	-0.286608	1		1.05628	0.0712473
time4 - time6	0.103342	0.195213	520.497	0.529382	1		0.901818	-0.134484
time4 - time7	0.310173	0.193501	520.839	1.60295	0.988763		0.73332	-0.403641
time4 - time8	0.409751	0.196693	519.962	2.08321	0.864123		0.663815	-0.533227
time4 - time9	0.366048	0.192677	522.657	1.8998	0.936685		0.69347	-0.476354
time4 - time10	0.470632	0.194022	522.815	2.42566	0.641785		0.624607	-0.612453
time4 - time11	0.567157	0.201017	523.74	2.82144	0.344243		0.567136	-0.738065
time4 - time12	0.611856	0.199062	522.47	3.0737	0.198134		0.542343	-0.796235
time4 - time13	0.459077	0.201138	522.386	2.28239	0.745921		0.631866	-0.597416
time4 - time14	0.200754	0.200919	523.825	0.999177	0.999983		0.818114	-0.261249
time4 - time15	0.401356	0.202631	521.831	1.98073	0.909096		0.669412	-0.522302
time4 - time16	0.609633	0.201753	525.775	3.02167	0.224115		0.543551	-0.793341
time4 - time17	0.510488	0.206185	526.764	2.47587	0.603172		0.600203	-0.664319
time4 - time18	0.498175	0.222812	526.167	2.23586	0.776822		0.607638	-0.648296
time4 - time19	0.352915	0.226699	524.862	1.55675	0.991972		0.702637	-0.459264
time4 - time20	0.644287	0.283604	521.565	2.27178	0.753115		0.525037	-0.838438
time5 - time6	0.158091	0.192423	513.912	0.821582	0.999999		0.853772	-0.205731
time5 - time7	0.364922	0.190543	514.287	1.91516	0.931944		0.694251	-0.474889
time5 - time8	0.464501	0.193927	514.323	2.39524	0.664781		0.628449	-0.604474
time5 - time9	0.420797	0.188696	512.926	2.23002	0.780531		0.656523	-0.547601
time5 - time10	0.525381	0.190685	515.261	2.75523	0.390283		0.59133	-0.6837
time5 - time11	0.621906	0.197872	517.071	3.14297	0.166944		0.53692	-0.809312
time5 - time12	0.666606	0.195877	515.142	3.40318	0.0816404		0.513448	-0.867482
time5 - time13	0.513826	0.198124	515.977	2.59346	0.511623		0.598202	-0.668664
time5 - time14	0.255503	0.19805	516.58	1.29009	0.999263		0.774527	-0.332496
time5 - time15	0.456105	0.199716	514.505	2.28377	0.744965		0.633747	-0.593549
time5 - time16	0.664382	0.198187	517.556	3.3523	0.094687		0.514592	-0.864588
time5 - time17	0.565237	0.202428	519.795	2.79229	0.364182		0.568226	-0.735566
time5 - time18	0.552924	0.219676	519.414	2.517	0.571185		0.575265	-0.719544
time5 - time19	0.407664	0.223965	517.616	1.82021	0.957451		0.665202	-0.530511
time5 - time20	0.699036	0.282954	521.26	2.4705	0.607336		0.497064	-0.909686
time6 - time7	0.206831	0.193993	510.826	1.06618	0.999953		0.813157	-0.269158
time6 - time8	0.306409	0.197619	512.752	1.5505	0.992332		0.736085	-0.398743
time6 - time9	0.262706	0.193387	515.177	1.35845	0.998525		0.768968	-0.34187
time6 - time10	0.36729	0.194507	512.943	1.88831	0.940031		0.692609	-0.477969
time6 - time11	0.463814	0.201443	515.466	2.30246	0.732069		0.62888	-0.603581
time6 - time12	0.508514	0.199257	513.55	2.55205	0.543846		0.601388	-0.661751
time6 - time13	0.355735	0.201479	514.563	1.76562	0.96844		0.700658	-0.462933
time6 - time14	0.0974113	0.201399	513.61	0.483673	1		0.907183	-0.126765
time6 - time15	0.298014	0.203344	513.342	1.46557	0.99611		0.742291	-0.387818
time6 - time16	0.50629	0.20227	517.421	2.50304	0.582069		0.602727	-0.658857
time6 - time17	0.407145	0.20697	518.819	1.96717	0.914186		0.665547	-0.529835
time6 - time18	0.394833	0.2234	519.514	1.76738	0.968132		0.673793	-0.513813
time6 - time19	0.249573	0.227342	517.73	1.09778	0.999928		0.779133	-0.32478
time6 - time20	0.540945	0.286685	520.664	1.8869	0.94046		0.582198	-0.703955
time7 - time8	0.0995784	0.196011	512.743	0.508023	1		0.905219	-0.129586
time7 - time9	0.0558749	0.191753	515.225	0.291389	1		0.945657	-0.0727123
time7 - time10	0.160459	0.192613	511.811	0.833064	0.999999		0.851753	-0.208812
time7 - time11	0.256984	0.199884	514.358	1.28566	0.999297		0.773381	-0.334424
time7 - time12	0.301683	0.197684	512.356	1.52609	0.993642		0.739572	-0.392593
time7 - time13	0.148904	0.199914	513.369	0.744842	1		0.861652	-0.193775
time7 - time14	-0.109419	0.199775	513.099	-0.547714	1		1.11563	0.142392
time7 - time15	0.0911832	0.201637	513.593	0.452214	1		0.91285	-0.118661
time7 - time16	0.29946	0.200629	516.941	1.4926	0.995134		0.741219	-0.389699
time7 - time17	0.200315	0.205226	518.936	0.976067	0.999988		0.818473	-0.260678
time7 - time18	0.188002	0.222097	519.345	0.846486	0.999999		0.828613	-0.244655
time7 - time19	0.0427423	0.225952	518.349	0.189165	1		0.958158	-0.0556223
time7 - time20	0.334114	0.285034	520.491	1.17219	0.999809		0.715972	-0.434797
time8 - time9	-0.0437035	0.195239	514.636	-0.223847	1		1.04467	0.0568732
time8 - time10	0.0608805	0.19603	512.346	0.310568	1		0.940936	-0.0792264
time8 - time11	0.157405	0.203471	515.859	0.7736	1		0.854358	-0.204838
time8 - time12	0.202105	0.200961	513.508	1.00569	0.999981		0.817009	-0.263008
time8 - time13	0.0493257	0.202869	513.576	0.243141	1		0.951871	-0.0641896
time8 - time14	-0.208998	0.203111	515.506	-1.02898	0.999973		1.23244	0.271978
time8 - time15	-0.0083952	0.204966	513.958	-0.0409589	1		1.00843	0.010925
time8 - time16	0.199881	0.203585	516.471	0.981809	0.999987		0.818828	-0.260114
time8 - time17	0.100736	0.208131	518.966	0.484003	1		0.904171	-0.131092
time8 - time18	0.0884238	0.224496	518.344	0.393877	1		0.915373	-0.11507
time8 - time19	-0.0568361	0.228398	516.443	-0.248847	1		1.05848	0.0739633
time8 - time20	0.234536	0.286986	521.146	0.817238	0.999999		0.790938	-0.305212
time9 - time10	0.104584	0.192248	517.261	0.544006	1		0.900699	-0.1361
time9 - time11	0.201109	0.199209	518.643	1.00954	0.99998		0.817824	-0.261711
time9 - time12	0.245809	0.196675	516.223	1.24982	0.999525		0.782072	-0.319881
time9 - time13	0.0930292	0.199033	516.457	0.467405	1		0.911167	-0.121063
time9 - time14	-0.165294	0.199204	517.87	-0.829773	0.999999		1.17974	0.215104
time9 - time15	0.0353083	0.200723	516.551	0.175906	1		0.965308	-0.0459482
time9 - time16	0.243585	0.199611	520.523	1.2203	0.999661		0.783813	-0.316987
time9 - time17	0.14444	0.204335	521.685	0.706879	1		0.865507	-0.187966
time9 - time18	0.132127	0.221272	521.801	0.597126	1		0.876229	-0.171943
time9 - time19	-0.0131326	0.225257	520.012	-0.0583006	1		1.01322	0.01709
time9 - time20	0.278239	0.284423	521.802	0.978259	0.999988		0.757115	-0.362085
time10 - time11	0.0965247	0.20024	515.743	0.482044	1		0.907987	-0.125612
time10 - time12	0.141225	0.197982	513.346	0.713318	1		0.868294	-0.183781
time10 - time13	-0.0115548	0.200148	513.763	-0.0577311	1		1.01162	0.0150367
time10 - time14	-0.269878	0.200069	514.016	-1.34892	0.998656		1.30981	0.351204
time10 - time15	-0.0692757	0.201911	514.964	-0.3431	1		1.07173	0.0901514
time10 - time16	0.139001	0.200216	515.114	0.694252	1		0.870227	-0.180887
time10 - time17	0.0398557	0.205021	517.974	0.194399	1		0.960928	-0.051866
time10 - time18	0.0275433	0.221529	517.083	0.124333	1		0.972833	-0.0358432
time10 - time19	-0.117717	0.225117	515.285	-0.522913	1		1.12493	0.15319
time10 - time20	0.173655	0.285046	520.89	0.609219	1		0.840586	-0.225985
time11 - time12	0.0446999	0.204582	513.473	0.218494	1		0.956284	-0.0581698
time11 - time13	-0.108079	0.206488	514.036	-0.523417	1		1.11414	0.140648
time11 - time14	-0.366403	0.207046	515.221	-1.76967	0.967708		1.44254	0.476816
time11 - time15	-0.1658	0.208506	515.092	-0.795184	1		1.18034	0.215763
time11 - time16	0.042476	0.207309	516.815	0.204893	1		0.958413	-0.0552758
time11 - time17	-0.0566689	0.211766	519.153	-0.267602	1		1.05831	0.0737457
time11 - time18	-0.0689814	0.228307	519.411	-0.302143	1		1.07142	0.0897684
time11 - time19	-0.214241	0.232259	518.265	-0.922426	0.999995		1.23892	0.278801
time11 - time20	0.0771308	0.290297	520.021	0.265696	1		0.925769	-0.100374
time12 - time13	-0.152779	0.204233	511.724	-0.748062	1		1.16507	0.198818
time12 - time14	-0.411103	0.204246	511.517	-2.01278	0.89622		1.50848	0.534986
time12 - time15	-0.2105	0.206032	511.266	-1.02169	0.999976		1.2343	0.273933
time12 - time16	-0.00222386	0.204785	513.542	-0.0108595	1		1.00223	0.002894
time12 - time17	-0.101369	0.20956	516.619	-0.483722	1		1.10668	0.131915
time12 - time18	-0.113681	0.225836	515.763	-0.50338	1		1.12039	0.147938
time12 - time19	-0.258941	0.229989	515.797	-1.12588	0.999894		1.29556	0.336971
time12 - time20	0.0324309	0.288767	520.409	0.112308	1		0.968089	-0.0422037
time13 - time14	-0.258324	0.206432	513.105	-1.25137	0.999516		1.29476	0.336167
time13 - time15	-0.0577209	0.208179	512.983	-0.277265	1		1.05942	0.0751146
time13 - time16	0.150555	0.2066	513.44	0.728731	1		0.86023	-0.195924
time13 - time17	0.0514105	0.210809	515.03	0.243872	1		0.949889	-0.0669027
time13 - time18	0.0390981	0.227174	515.138	0.172106	1		0.961656	-0.05088
time13 - time19	-0.106162	0.231296	515.23	-0.458986	1		1.112	0.138153
time13 - time20	0.18521	0.290366	521.255	0.63785	1		0.83093	-0.241022
time14 - time15	0.200603	0.208198	512.053	0.96352	0.99999		0.818237	-0.261053
time14 - time16	0.408879	0.207159	514.264	1.97375	0.911723		0.664395	-0.532092
time14 - time17	0.309734	0.211444	516.785	1.46485	0.996135		0.733642	-0.40307
time14 - time18	0.297422	0.227044	515.571	1.30998	0.999092		0.742731	-0.387047
time14 - time19	0.152162	0.231153	515.622	0.658273	1		0.858849	-0.198014
time14 - time20	0.443534	0.289344	520.154	1.53289	0.993302		0.641765	-0.577189
time15 - time16	0.208276	0.208446	513.6	0.999188	0.999983		0.811983	-0.271039
time15 - time17	0.109131	0.21319	516.691	0.511898	1		0.896613	-0.142017
time15 - time18	0.096819	0.229272	515.77	0.422288	1		0.90772	-0.125995
time15 - time19	-0.0484409	0.232936	515.228	-0.207958	1		1.04963	0.0630382
time15 - time20	0.242931	0.290912	520.612	0.835069	0.999999		0.784326	-0.316137
time16 - time17	-0.0991449	0.210346	514.795	-0.471343	1		1.10423	0.129021
time16 - time18	-0.111457	0.226277	511.906	-0.49257	1		1.11791	0.145044
time16 - time19	-0.256717	0.230269	512.978	-1.11486	0.999909		1.29268	0.334077
time16 - time20	0.0346548	0.289367	521.483	0.119761	1		0.965939	-0.0450977
time17 - time18	-0.0123125	0.229952	513.658	-0.0535437	1		1.01239	0.0160227
time17 - time19	-0.157572	0.234004	514.553	-0.673375	1		1.17067	0.205056
time17 - time20	0.1338	0.292143	521.912	0.457995	1		0.874765	-0.174119
time18 - time19	-0.14526	0.247419	512.702	-0.5871	1		1.15634	0.189033
time18 - time20	0.146112	0.30358	520.924	0.481297	1		0.864061	-0.190142
time19 - time20	0.291372	0.305658	520.203	0.953261	0.999992		0.747238	-0.379175

## Sheet: Cortisol
contrast	estimate	SE	df	t.ratio	p.tukey	sig	fold.change	effect.size
time1 - time2	-0.309518	0.17298	206.855	-1.78933	0.962342		1.36277	0.53197
time1 - time3	-0.221731	0.164137	208.021	-1.35089	0.998493		1.24824	0.38109
time1 - time4	-0.139289	0.170636	207.614	-0.816297	0.999999		1.14946	0.239397
time1 - time5	0.187306	0.228849	209.261	0.818471	0.999999		0.82919	-0.321924
time1 - time6	0.35077	0.228849	209.261	1.53276	0.992809		0.704145	-0.60287
time1 - time7	0.323295	0.23777	208.245	1.3597	0.99836		0.723761	-0.555648
time1 - time8	0.63605	0.247683	209.211	2.568	0.533195		0.52938	-1.09318
time1 - time9	0.596224	0.228849	209.261	2.60531	0.504753		0.550888	-1.02473
time1 - time10	1.07205	0.260452	209.568	4.1161	0.00827974	**	0.342307	-1.84253
time1 - time11	1.10028	0.228903	209.486	4.80674	0.000502534	***	0.332778	-1.89105
time1 - time12	1.19647	0.237489	210.479	5.03799	0.000178354	***	0.30226	-2.05637
time1 - time13	1.46262	0.237369	209.714	6.16181	6.78456e-07	***	0.231628	-2.51381
time1 - time14	1.68442	0.228351	210.546	7.37643	6.98595e-10	***	0.185553	-2.89501
time1 - time15	1.86877	0.237662	211.484	7.86315	3.60709e-11	***	0.154313	-3.21186
time1 - time16	1.40973	0.24761	210.758	5.69336	7.6424e-06	***	0.244208	-2.42291
time1 - time17	1.90575	0.223309	212.557	8.53417	6.90004e-13	***	0.14871	-3.27543
time1 - time18	2.05709	0.227129	211.317	9.05693	1.49325e-13	***	0.127825	-3.53553
time1 - time19	1.88607	0.236254	210.139	7.98325	1.77253e-11	***	0.151666	-3.2416
time1 - time20	2.36783	0.278558	211.58	8.5003	7.59171e-13	***	0.0936841	-4.06959
time2 - time3	0.0877872	0.161588	205.547	0.54328	1		0.915956	-0.15088
time2 - time4	0.170229	0.169394	206.692	1.00493	0.999978		0.843472	-0.292573
time2 - time5	0.496824	0.23033	210.504	2.15701	0.822421		0.60846	-0.853894
time2 - time6	0.660289	0.23033	210.504	2.8667	0.319836		0.516702	-1.13484
time2 - time7	0.632813	0.238441	208.934	2.65396	0.468117		0.531096	-1.08762
time2 - time8	0.945568	0.249698	210.675	3.78684	0.0264909	*	0.388459	-1.62515
time2 - time9	0.905742	0.23033	210.504	3.93236	0.0160797	*	0.404242	-1.5567
time2 - time10	1.38157	0.260567	209.778	5.30214	5.2189e-05	***	0.251185	-2.3745
time2 - time11	1.4098	0.230295	210.41	6.1217	8.35717e-07	***	0.244193	-2.42302
time2 - time12	1.50599	0.238949	211.568	6.30254	3.14511e-07	***	0.221798	-2.58834
time2 - time13	1.77214	0.238318	210.059	7.43603	4.9253e-10	***	0.169969	-3.04578
time2 - time14	1.99393	0.230981	213.331	8.63248	4.44977e-13	***	0.136159	-3.42698
time2 - time15	2.17829	0.237254	210.946	9.18123	1.09135e-13	***	0.113235	-3.74383
time2 - time16	1.71925	0.249041	212.281	6.90349	1.09167e-08	***	0.1792	-2.95488
time2 - time17	2.21527	0.222164	212.202	9.97135	1.92846e-13	***	0.109124	-3.8074
time2 - time18	2.36661	0.228304	213.271	10.3661	1.64646e-13	***	0.0937979	-4.0675
time2 - time19	2.19559	0.23612	210.977	9.29861	1.77414e-13	***	0.111293	-3.77357
time2 - time20	2.67734	0.276256	210.435	9.69154	1.50435e-13	***	0.0687454	-4.60156
time3 - time4	0.0824416	0.159061	205.211	0.518303	1		0.920865	-0.141693
time3 - time5	0.409037	0.222216	209.357	1.84072	0.950809		0.664289	-0.703014
time3 - time6	0.572501	0.222216	209.357	2.57632	0.526831		0.564113	-0.98396
time3 - time7	0.545026	0.231264	208.066	2.35673	0.692337		0.579827	-0.936737
time3 - time8	0.85778	0.241934	209.113	3.54551	0.0573188		0.424102	-1.47427
time3 - time9	0.817955	0.222216	209.357	3.68089	0.037539	*	0.441333	-1.40582
time3 - time10	1.29378	0.254379	209.491	5.08603	0.000143601	***	0.274233	-2.22362
time3 - time11	1.32201	0.222241	209.479	5.94854	2.08629e-06	***	0.266599	-2.27214
time3 - time12	1.4182	0.231084	210.183	6.13715	7.71071e-07	***	0.24215	-2.43746
time3 - time13	1.68435	0.230836	210.127	7.29674	1.12764e-09	***	0.185565	-2.8949
time3 - time14	1.90615	0.2221	212.06	8.58239	5.58109e-13	***	0.148652	-3.2761
time3 - time15	2.0905	0.23032	209.921	9.07652	1.24234e-13	***	0.123625	-3.59295
time3 - time16	1.63146	0.241027	210.117	6.76881	2.40344e-08	***	0.195643	-2.804
time3 - time17	2.12748	0.212955	210.042	9.99028	5.07372e-14	***	0.119137	-3.65652
time3 - time18	2.27883	0.21963	211.058	10.3757	9.34808e-14	***	0.102404	-3.91662
time3 - time19	2.1078	0.229539	210.234	9.18277	1.00142e-13	***	0.121505	-3.62269
time3 - time20	2.58956	0.272033	211.234	9.51929	1.37002e-13	***	0.0750532	-4.45068
time4 - time5	0.326596	0.225621	205.727	1.44754	0.996371		0.721375	-0.561321
time4 - time6	0.49006	0.225621	205.727	2.17205	0.813687		0.61259	-0.842267
time4 - time7	0.462584	0.234412	205.319	1.97338	0.909408		0.629654	-0.795045
time4 - time8	0.775339	0.244855	206.238	3.16652	0.163731		0.460548	-1.33258
time4 - time9	0.735513	0.225621	205.727	3.25995	0.129001		0.47926	-1.26413
time4 - time10	1.21134	0.257266	206.8	4.70849	0.000774068	***	0.297799	-2.08193
time4 - time11	1.23957	0.22603	207.408	5.48409	2.19252e-05	***	0.289509	-2.13045
time4 - time12	1.33576	0.234761	208.275	5.68985	7.87818e-06	***	0.262959	-2.29577
time4 - time13	1.60191	0.234585	207.901	6.82871	1.74829e-08	***	0.201511	-2.75321
time4 - time14	1.82371	0.225614	208.52	8.08329	9.79195e-12	***	0.161427	-3.13441
time4 - time15	2.00806	0.233424	207.236	8.60262	4.4964e-13	***	0.134249	-3.45126
time4 - time16	1.54902	0.244984	208.85	6.32294	2.8736e-07	***	0.212456	-2.66231
time4 - time17	2.04504	0.218803	210.104	9.34651	9.08162e-14	***	0.129375	-3.51482
time4 - time18	2.19638	0.22378	209.063	9.81492	1.44551e-13	***	0.111205	-3.77493
time4 - time19	2.02536	0.233579	207.4	8.671	4.61742e-13	***	0.131946	-3.481
time4 - time20	2.50712	0.274689	209.922	9.12709	1.73306e-13	***	0.081503	-4.30899
time5 - time6	0.163464	0.260204	199.284	0.628215	1		0.849197	-0.280946
time5 - time7	0.135988	0.268021	200.395	0.50738	1		0.872853	-0.233724
time5 - time8	0.448743	0.276959	200.525	1.62025	0.986453		0.63843	-0.771256
time5 - time9	0.408917	0.260204	199.284	1.57153	0.990359		0.664369	-0.702808
time5 - time10	0.884741	0.288546	202.28	3.0662	0.208534		0.412821	-1.52061
time5 - time11	0.912972	0.261091	202.407	3.49676	0.0666274		0.401329	-1.56913
time5 - time12	1.00916	0.268811	203.362	3.75417	0.029725	*	0.364524	-1.73445
time5 - time13	1.27531	0.268755	203.183	4.74526	0.000667307	***	0.279343	-2.19189
time5 - time14	1.49711	0.262954	204.93	5.69343	7.87567e-06	***	0.223776	-2.57309
time5 - time15	1.68146	0.269645	203.15	6.23583	4.79278e-07	***	0.186101	-2.88994
time5 - time16	1.22243	0.278028	204.232	4.39678	0.00282841	**	0.294515	-2.10099
time5 - time17	1.71845	0.26048	206.974	6.59724	6.47812e-08	***	0.179344	-2.9535
time5 - time18	1.86979	0.266097	207.774	7.02672	5.62688e-09	***	0.154156	-3.21361
time5 - time19	1.69877	0.272207	204.838	6.24071	4.61056e-07	***	0.182909	-2.91967
time5 - time20	2.18052	0.317465	211.475	6.86854	1.34456e-08	***	0.112983	-3.74767
time6 - time7	-0.0274758	0.268021	200.395	-0.102513	1		1.02786	0.0472227
time6 - time8	0.285279	0.276959	200.525	1.03004	0.999968		0.751804	-0.49031
time6 - time9	0.245453	0.260204	199.284	0.943311	0.999992		0.78235	-0.421861
time6 - time10	0.721277	0.288546	202.28	2.49969	0.58555		0.486131	-1.23966
time6 - time11	0.749508	0.261091	202.407	2.87068	0.317675		0.472599	-1.28818
time6 - time12	0.845698	0.268811	203.362	3.14607	0.172351		0.429258	-1.4535
time6 - time13	1.11185	0.268755	203.183	4.13703	0.00772866	**	0.32895	-1.91094
time6 - time14	1.33365	0.262954	204.93	5.07178	0.000155697	***	0.263515	-2.29214
time6 - time15	1.518	0.269645	203.15	5.62961	1.09318e-05	***	0.21915	-2.60899
time6 - time16	1.05896	0.278028	204.232	3.80884	0.0247562	*	0.346815	-1.82004
time6 - time17	1.55498	0.26048	206.974	5.96969	1.89814e-06	***	0.211193	-2.67256
time6 - time18	1.70632	0.266097	207.774	6.41241	1.78143e-07	***	0.181532	-2.93266
time6 - time19	1.5353	0.272207	204.838	5.6402	1.02807e-05	***	0.215391	-2.63873
time6 - time20	2.01706	0.317465	211.475	6.35363	2.38491e-07	***	0.133047	-3.46672
time7 - time8	0.312755	0.284661	201.967	1.09869	0.999916		0.731429	-0.537533
time7 - time9	0.272929	0.268021	200.395	1.01831	0.999973		0.761147	-0.469084
time7 - time10	0.748753	0.294413	201.296	2.5432	0.552272		0.472956	-1.28688
time7 - time11	0.776984	0.267926	200.043	2.9	0.299602		0.459791	-1.3354
time7 - time12	0.873173	0.275526	201.077	3.16912	0.162953		0.417624	-1.50073
time7 - time13	1.13933	0.275455	200.838	4.13615	0.00778141	**	0.320035	-1.95816
time7 - time14	1.36112	0.269881	202.618	5.04341	0.000178617	***	0.256373	-2.33936
time7 - time15	1.54548	0.275999	202.04	5.59957	1.27598e-05	***	0.21321	-2.65621
time7 - time16	1.08644	0.284597	202	3.81747	0.0241011	*	0.337416	-1.86727
time7 - time17	1.58246	0.267607	204.508	5.91338	2.57974e-06	***	0.205469	-2.71978
time7 - time18	1.7338	0.273186	205.577	6.34658	2.59307e-07	***	0.176612	-2.97989
time7 - time19	1.56278	0.278661	203.73	5.60817	1.21228e-05	***	0.209553	-2.68595
time7 - time20	2.04453	0.323411	210.646	6.32178	2.85316e-07	***	0.129441	-3.51394
time8 - time9	-0.0398258	0.276959	200.525	-0.143797	1		1.04063	0.0684487
time8 - time10	0.435998	0.303279	201.873	1.43761	0.996658		0.646619	-0.749351
time8 - time11	0.464229	0.278028	203.869	1.66972	0.981295		0.628619	-0.797872
time8 - time12	0.560419	0.284319	203.207	1.97109	0.91023		0.57097	-0.963193
time8 - time13	0.826571	0.28553	204.622	2.89486	0.302526		0.437547	-1.42063
time8 - time14	1.04837	0.27886	204.626	3.75948	0.0291746	*	0.35051	-1.80183
time8 - time15	1.23272	0.285209	202.734	4.32217	0.00380988	**	0.291498	-2.11868
time8 - time16	0.773684	0.29323	203.986	2.63849	0.479813		0.461311	-1.32973
time8 - time17	1.2697	0.277959	208.006	4.56795	0.00139682	**	0.280915	-2.18225
time8 - time18	1.42104	0.282339	207.323	5.03312	0.000184229	***	0.241462	-2.44235
time8 - time19	1.25002	0.287988	204.372	4.34054	0.00353412	**	0.286498	-2.14842
time8 - time20	1.73178	0.330937	211.144	5.23295	7.20517e-05	***	0.17697	-2.97641
time9 - time10	0.475824	0.288546	202.28	1.64904	0.983612		0.621373	-0.817799
time9 - time11	0.504055	0.261091	202.407	1.93057	0.924609		0.604076	-0.866321
time9 - time12	0.600244	0.268811	203.362	2.23296	0.776543		0.548678	-1.03164
time9 - time13	0.866397	0.268755	203.183	3.22374	0.141856		0.420464	-1.48908
time9 - time14	1.08819	0.262954	204.93	4.13833	0.00767148	**	0.336825	-1.87028
time9 - time15	1.27255	0.269645	203.15	4.71933	0.000745945	***	0.280117	-2.18713
time9 - time16	0.81351	0.278028	204.232	2.926	0.283789		0.4433	-1.39818
time9 - time17	1.30953	0.26048	206.974	5.02738	0.00018932	***	0.269947	-2.25069
time9 - time18	1.46087	0.266097	207.774	5.48999	2.12664e-05	***	0.232034	-2.5108
time9 - time19	1.28985	0.272207	204.838	4.73848	0.000684042	***	0.275313	-2.21687
time9 - time20	1.7716	0.317465	211.475	5.58047	1.33895e-05	***	0.17006	-3.04486
time10 - time11	0.0282315	0.288438	201.91	0.0978773	1		0.972163	-0.0485216
time10 - time12	0.124421	0.294504	200.989	0.422475	1		0.883008	-0.213842
time10 - time13	0.390573	0.294583	201.205	1.32585	0.998815		0.676669	-0.67128
time10 - time14	0.612368	0.289291	202.495	2.11679	0.844296		0.542066	-1.05248
time10 - time15	0.796723	0.294952	201.894	2.7012	0.433457		0.450804	-1.36933
time10 - time16	0.337686	0.30312	202.836	1.11403	0.999897		0.713419	-0.580382
time10 - time17	0.833707	0.287467	205.706	2.90018	0.299222		0.434436	-1.43289
time10 - time18	0.985047	0.291662	204.945	3.37736	0.0938507		0.373422	-1.693
time10 - time19	0.814025	0.296454	203.161	2.74587	0.401349		0.443071	-1.39907
time10 - time20	1.29578	0.339575	210.727	3.81589	0.0240245	*	0.273684	-2.22706
time11 - time12	0.0961893	0.267859	200.21	0.359104	1		0.908292	-0.165321
time11 - time13	0.362342	0.267797	200	1.35305	0.998451		0.696044	-0.622758
time11 - time14	0.584137	0.26207	201.958	2.22893	0.779072		0.557587	-1.00396
time11 - time15	0.768492	0.269554	202.836	2.85097	0.330215		0.463712	-1.32081
time11 - time16	0.309454	0.276991	201.044	1.1172	0.999892		0.733847	-0.53186
time11 - time17	0.805475	0.259631	204.04	3.10239	0.19146		0.446876	-1.38437
time11 - time18	0.956816	0.265211	205.051	3.60776	0.0474659	*	0.384114	-1.64448
time11 - time19	0.785793	0.272112	204.516	2.88776	0.306908		0.455758	-1.35055
time11 - time20	1.26755	0.317467	211.49	3.9927	0.0129635	*	0.281521	-2.17854
time12 - time13	0.266153	0.275388	200.902	0.966466	0.999988		0.766322	-0.457437
time12 - time14	0.487948	0.268709	201.083	1.81589	0.956563		0.613885	-0.838637
time12 - time15	0.672302	0.276073	202.064	2.43524	0.634444		0.510532	-1.15549
time12 - time16	0.213265	0.283231	200.014	0.752974	1		0.807942	-0.366539
time12 - time17	0.709286	0.267541	204.909	2.65113	0.470327		0.491995	-1.21905
time12 - time18	0.860626	0.272009	204.235	3.16396	0.164879		0.422897	-1.47916
time12 - time19	0.689604	0.278734	203.798	2.47406	0.605081		0.501775	-1.18522
time12 - time20	1.17136	0.323425	211.637	3.62174	0.0452213	*	0.309946	-2.01322
time13 - time14	0.221795	0.269735	202.596	0.822271	0.999999		0.80108	-0.3812
time13 - time15	0.40615	0.277163	203.515	1.46538	0.995778		0.666211	-0.69805
time13 - time16	-0.0528875	0.284303	202.634	-0.186025	1		1.05431	0.0908979
time13 - time17	0.443133	0.266381	204.232	1.66353	0.982021		0.642022	-0.761614
time13 - time18	0.594474	0.271898	205.194	2.18639	0.805242		0.551853	-1.02172
time13 - time19	0.423451	0.278633	204.788	1.51975	0.993475		0.654783	-0.727787
time13 - time20	0.905206	0.323321	211.502	2.79971	0.363754		0.404459	-1.55578
time14 - time15	0.184355	0.270342	203.734	0.68193	1		0.831641	-0.316851
time14 - time16	-0.274682	0.277819	201.754	-0.988709	0.999983		1.31611	0.472098
time14 - time17	0.221338	0.26124	206.689	0.847259	0.999999		0.801446	-0.380415
time14 - time18	0.372679	0.2658	205.998	1.4021	0.997564		0.688887	-0.640524
time14 - time19	0.201656	0.272799	205.385	0.739213	1		0.817376	-0.346587
time14 - time20	0.683411	0.317608	212.598	2.15175	0.825431		0.504892	-1.17458
time15 - time16	-0.459037	0.28513	202.804	-1.60992	0.98739		1.58255	0.788948
time15 - time17	0.0369837	0.268908	207.19	0.137533	1		0.963692	-0.063564
time15 - time18	0.188324	0.272523	207.529	0.691038	1		0.828346	-0.323673
time15 - time19	0.0173018	0.278975	204.581	0.0620191	1		0.982847	-0.0297366
time15 - time20	0.499056	0.323153	211.76	1.54433	0.992162		0.607103	-0.85773
time16 - time17	0.496021	0.275832	205.318	1.79827	0.96047		0.608949	-0.852512
time16 - time18	0.647361	0.280131	204.516	2.31093	0.724682		0.523425	-1.11262
time16 - time19	0.476339	0.286683	204.261	1.66155	0.982248		0.621053	-0.818685
time16 - time20	0.958093	0.330592	211.763	2.89811	0.300218		0.383624	-1.64668
time17 - time18	0.15134	0.261027	209.7	0.579789	1		0.859555	-0.260109
time17 - time19	-0.0196819	0.269002	208.048	-0.0731664	1		1.01988	0.0338274
time17 - time20	0.462073	0.313274	213.136	1.47498	0.995457		0.629977	-0.794166
time18 - time19	-0.171022	0.273426	207.318	-0.625479	1		1.18652	0.293936
time18 - time20	0.310732	0.317081	213.186	0.979977	0.999986		0.73291	-0.534057
time19 - time20	0.481755	0.32198	213.15	1.49623	0.994604		0.617699	-0.827993

## Sheet: Cortisone
contrast	estimate	SE	df	t.ratio	p.tukey	sig	fold.change	effect.size
time1 - time2	-0.291706	0.134021	207.504	-2.17657	0.811079		1.33871	0.646624
time1 - time3	-0.330229	0.127285	208.849	-2.59441	0.513048		1.39129	0.732017
time1 - time4	-0.361324	0.132398	208.065	-2.72906	0.413147		1.43523	0.800944
time1 - time5	-0.110983	0.177244	210.598	-0.626157	1		1.11738	0.246014
time1 - time6	0.136404	0.177244	210.598	0.769581	1		0.87249	-0.302365
time1 - time7	-0.123333	0.184141	209.666	-0.669774	1		1.13126	0.273391
time1 - time8	0.216363	0.191844	210.105	1.12781	0.999877		0.805443	-0.479611
time1 - time9	0.128239	0.177244	210.598	0.723516	1		0.879643	-0.284266
time1 - time10	0.477295	0.201832	210.29	2.36481	0.686517		0.620459	-1.05802
time1 - time11	0.468159	0.177299	210.835	2.64051	0.478138		0.626154	-1.03777
time1 - time12	0.56582	0.184009	211.504	3.07496	0.203856		0.567894	-1.25425
time1 - time13	0.825033	0.183901	210.831	4.48629	0.00194466	**	0.438221	-1.82885
time1 - time14	0.932761	0.17691	211.525	5.27251	5.96771e-05	***	0.393466	-2.06765
time1 - time15	1.13445	0.184261	212.623	6.15676	6.83406e-07	***	0.321599	-2.51473
time1 - time16	0.792839	0.191906	211.523	4.13138	0.00780015	**	0.452558	-1.75748
time1 - time17	1.19319	0.172777	214.074	6.90598	1.05721e-08	***	0.303251	-2.64495
time1 - time18	1.27548	0.176237	212.225	7.23728	1.56279e-09	***	0.279298	-2.82734
time1 - time19	1.20952	0.183294	210.752	6.59883	6.21157e-08	***	0.29834	-2.68114
time1 - time20	1.37688	0.215779	213.173	6.38097	2.02849e-07	***	0.252366	-3.05211
time2 - time3	-0.0385229	0.125211	205.727	-0.307664	1		1.03927	0.0853935
time2 - time4	-0.0696173	0.131167	206.997	-0.530753	1		1.0721	0.15432
time2 - time5	0.180724	0.178104	212.086	1.01471	0.999975		0.834666	-0.400609
time2 - time6	0.42811	0.178104	212.086	2.40371	0.657999		0.65174	-0.948989
time2 - time7	0.168374	0.1844	210.519	0.913089	0.999995		0.845038	-0.373233
time2 - time8	0.508069	0.19313	211.867	2.63071	0.485489		0.601656	-1.12623
time2 - time9	0.419945	0.178104	212.086	2.35787	0.691544		0.657083	-0.93089
time2 - time10	0.769002	0.201677	210.736	3.81304	0.0242568	*	0.463476	-1.70464
time2 - time11	0.759866	0.17808	212.027	4.26699	0.00465036	**	0.467729	-1.68439
time2 - time12	0.857526	0.184848	212.876	4.63909	0.00102519	**	0.42421	-1.90087
time2 - time13	1.11674	0.184345	211.54	6.05787	1.16255e-06	***	0.327346	-2.47547
time2 - time14	1.22447	0.178567	214.851	6.85718	1.38858e-08	***	0.293914	-2.71427
time2 - time15	1.42616	0.183665	212.082	7.76499	6.52647e-11	***	0.24023	-3.16135
time2 - time16	1.08455	0.192744	213.275	5.62688	1.05361e-05	***	0.338055	-2.40411
time2 - time17	1.4849	0.171792	213.639	8.64358	4.01346e-13	***	0.226525	-3.29157
time2 - time18	1.56718	0.176759	214.424	8.86622	1.14131e-13	***	0.208632	-3.47396
time2 - time19	1.50123	0.182974	211.796	8.20463	4.44611e-12	***	0.222856	-3.32777
time2 - time20	1.66858	0.213967	211.766	7.7983	5.34094e-11	***	0.188514	-3.69873
time3 - time4	-0.0310943	0.123411	205.369	-0.251957	1		1.03158	0.0689266
time3 - time5	0.219247	0.171937	210.979	1.27516	0.999303		0.803124	-0.486003
time3 - time6	0.466633	0.171937	210.979	2.71397	0.423919		0.62711	-1.03438
time3 - time7	0.206896	0.17894	209.747	1.15624	0.999824		0.813104	-0.458626
time3 - time8	0.546592	0.187228	210.367	2.91939	0.287427		0.578919	-1.21163
time3 - time9	0.458468	0.171937	210.979	2.66649	0.458741		0.632251	-1.01628
time3 - time10	0.807525	0.196979	210.391	4.09955	0.00879402	**	0.445961	-1.79004
time3 - time11	0.798389	0.171966	211.117	4.64272	0.0010136	**	0.450054	-1.76978
time3 - time12	0.896049	0.178868	211.549	5.00955	0.000202324	***	0.408179	-1.98627
time3 - time13	1.15526	0.178686	211.408	6.46531	1.29469e-07	***	0.314975	-2.56086
time3 - time14	1.26299	0.171968	213.759	7.34431	8.12871e-10	***	0.282807	-2.79966
time3 - time15	1.46468	0.178368	211.22	8.21159	4.19309e-12	***	0.231152	-3.24675
time3 - time16	1.12307	0.186632	211.207	6.01754	1.44008e-06	***	0.32528	-2.4895
time3 - time17	1.52342	0.164824	211.283	9.24274	1.99507e-13	***	0.217965	-3.37696
time3 - time18	1.60571	0.170191	211.978	9.43474	1.75415e-13	***	0.200748	-3.55936
time3 - time19	1.53975	0.177916	211.197	8.65438	3.606e-13	***	0.214434	-3.41316
time3 - time20	1.7071	0.210652	212.85	8.10392	8.03968e-12	***	0.18139	-3.78413
time4 - time5	0.250341	0.174573	207.15	1.43402	0.996772		0.778535	-0.55493
time4 - time6	0.497727	0.174573	207.15	2.85111	0.329944		0.607911	-1.10331
time4 - time7	0.237991	0.181405	206.712	1.31193	0.998975		0.78821	-0.527553
time4 - time8	0.577687	0.189511	207.269	3.0483	0.217049		0.561195	-1.28055
time4 - time9	0.489562	0.174573	207.15	2.80434	0.360791		0.612895	-1.08521
time4 - time10	0.838619	0.199216	207.488	4.20961	0.00583991	**	0.432307	-1.85896
time4 - time11	0.829483	0.174952	208.733	4.74121	0.000669255	***	0.436275	-1.83871
time4 - time12	0.927143	0.181762	209.324	5.10086	0.000134206	***	0.395682	-2.05519
time4 - time13	1.18636	0.181626	208.96	6.53185	9.15002e-08	***	0.305332	-2.62979
time4 - time14	1.29408	0.174658	209.569	7.40926	5.8171e-10	***	0.274149	-2.86859
time4 - time15	1.49577	0.180805	208.166	8.27287	3.28293e-12	***	0.224075	-3.31567
time4 - time16	1.15416	0.189742	209.603	6.08281	1.03209e-06	***	0.315321	-2.55843
time4 - time17	1.55452	0.169341	211.351	9.17981	2.14051e-13	***	0.211291	-3.44589
time4 - time18	1.6368	0.173482	209.622	9.435	2.44138e-13	***	0.194602	-3.62828
time4 - time19	1.57085	0.180979	208.104	8.6797	4.5064e-13	***	0.207869	-3.48209
time4 - time20	1.7382	0.212818	211.267	8.16754	5.56011e-12	***	0.175837	-3.85305
time5 - time6	0.247386	0.201748	198.78	1.22621	0.99959		0.780839	-0.548379
time5 - time7	-0.0123503	0.207832	199.897	-0.0594246	1		1.01243	0.0273769
time5 - time8	0.327346	0.214749	199.921	1.52432	0.993221		0.720835	-0.725625
time5 - time9	0.239221	0.201748	198.78	1.18574	0.999744		0.787241	-0.530281
time5 - time10	0.588278	0.223772	201.493	2.62892	0.48706		0.555283	-1.30403
time5 - time11	0.579142	0.202556	201.663	2.85917	0.32501		0.560379	-1.28378
time5 - time12	0.676802	0.208561	202.525	3.2451	0.134271		0.50824	-1.50026
time5 - time13	0.936015	0.208513	202.365	4.489	0.00195724	**	0.392187	-2.07486
time5 - time14	1.04374	0.203913	204.542	5.11858	0.000125766	***	0.352134	-2.31366
time5 - time15	1.24543	0.209122	202.787	5.95554	2.09761e-06	***	0.287816	-2.76075
time5 - time16	0.903822	0.21573	203.301	4.1896	0.00634236	**	0.405019	-2.0035
time5 - time17	1.30418	0.201782	207.43	6.4633	1.35212e-07	***	0.271396	-2.89096
time5 - time18	1.38646	0.20633	208.04	6.71963	3.23551e-08	***	0.249959	-3.07336
time5 - time19	1.32051	0.211052	204.86	6.25678	4.2298e-07	***	0.267	-2.92716
time5 - time20	1.48786	0.245609	213.417	6.05783	1.14919e-06	***	0.225856	-3.29813
time6 - time7	-0.259736	0.207832	199.897	-1.24975	0.999466		1.29659	0.575756
time6 - time8	0.0799594	0.214749	199.921	0.37234	1		0.923154	-0.177246
time6 - time9	-0.00816482	0.201748	198.78	-0.0404704	1		1.0082	0.0180989
time6 - time10	0.340892	0.223772	201.493	1.52339	0.993276		0.711136	-0.755653
time6 - time11	0.331756	0.202556	201.663	1.63785	0.984769		0.717663	-0.735401
time6 - time12	0.429416	0.208561	202.525	2.05895	0.873121		0.650889	-0.951884
time6 - time13	0.688629	0.208513	202.365	3.30257	0.115356		0.502264	-1.52648
time6 - time14	0.796358	0.203913	204.542	3.90538	0.0177869	*	0.450969	-1.76528
time6 - time15	0.998047	0.209122	202.787	4.77257	0.000593775	***	0.368598	-2.21237
time6 - time16	0.656436	0.21573	203.301	3.04286	0.219971		0.518697	-1.45512
time6 - time17	1.05679	0.201782	207.43	5.23729	7.15858e-05	***	0.34757	-2.34258
time6 - time18	1.13907	0.20633	208.04	5.52064	1.82792e-05	***	0.320116	-2.52498
time6 - time19	1.07312	0.211052	204.86	5.08462	0.000146844	***	0.34194	-2.37878
time6 - time20	1.24047	0.245609	213.417	5.05059	0.000166812	***	0.289248	-2.74975
time7 - time8	0.339696	0.220752	201.388	1.53881	0.992437		0.711987	-0.753002
time7 - time9	0.251572	0.207832	199.897	1.21046	0.999658		0.777578	-0.557657
time7 - time10	0.600628	0.228294	200.496	2.63094	0.485562		0.548467	-1.33141
time7 - time11	0.591492	0.207748	199.567	2.84716	0.33282		0.553501	-1.31116
time7 - time12	0.689153	0.213651	200.492	3.22559	0.141325		0.502001	-1.52764
time7 - time13	0.948366	0.213594	200.289	4.44005	0.00239692	**	0.387374	-2.10224
time7 - time14	1.05609	0.209177	202.466	5.0488	0.000174378	***	0.347812	-2.34104
time7 - time15	1.25778	0.214023	201.655	5.87685	3.16751e-06	***	0.284283	-2.78812
time7 - time16	0.916172	0.220698	201.318	4.15124	0.00734984	**	0.400047	-2.03087
time7 - time17	1.31653	0.207214	205.147	6.35346	2.50681e-07	***	0.268065	-2.91834
time7 - time18	1.39881	0.21172	206.037	6.60688	6.19222e-08	***	0.246891	-3.10073
time7 - time19	1.33286	0.216031	203.733	6.16974	6.78423e-07	***	0.263723	-2.95453
time7 - time20	1.50021	0.250219	212.57	5.99557	1.60231e-06	***	0.223084	-3.3255
time8 - time9	-0.0881242	0.214749	199.921	-0.41036	1		1.09212	0.195344
time8 - time10	0.260932	0.23519	201.331	1.10945	0.999903		0.770333	-0.578407
time8 - time11	0.251796	0.215719	203.047	1.16724	0.999797		0.777403	-0.558155
time8 - time12	0.349457	0.220603	202.486	1.5841	0.989469		0.705071	-0.774638
time8 - time13	0.60867	0.221549	203.779	2.74734	0.400289		0.544074	-1.34923
time8 - time14	0.716398	0.216267	204.293	3.31256	0.112196		0.488509	-1.58804
time8 - time15	0.918088	0.221188	202.504	4.15071	0.00735111	**	0.399282	-2.03512
time8 - time16	0.576476	0.22753	203.219	2.53362	0.559582		0.561875	-1.27787
time8 - time17	0.97683	0.215367	208.316	4.53566	0.0015958	**	0.376503	-2.16533
time8 - time18	1.05911	0.218932	207.623	4.83763	0.000441173	***	0.346763	-2.34773
time8 - time19	0.99316	0.22328	204.518	4.44805	0.00230067	**	0.370404	-2.20153
time8 - time20	1.16051	0.256078	212.869	4.53187	0.00160568	**	0.313326	-2.5725
time9 - time10	0.349057	0.223772	201.493	1.55988	0.991154		0.705353	-0.773752
time9 - time11	0.33992	0.202556	201.663	1.67816	0.980253		0.711827	-0.7535
time9 - time12	0.437581	0.208561	202.525	2.09809	0.853989		0.645596	-0.969983
time9 - time13	0.696794	0.208513	202.365	3.34172	0.103721		0.49818	-1.54458
time9 - time14	0.804523	0.203913	204.542	3.94543	0.0154607	*	0.447301	-1.78338
time9 - time15	1.00621	0.209122	202.787	4.81161	0.000501169	***	0.365601	-2.23046
time9 - time16	0.6646	0.21573	203.301	3.0807	0.201552		0.514479	-1.47322
time9 - time17	1.06495	0.201782	207.43	5.27775	5.91393e-05	***	0.344743	-2.36068
time9 - time18	1.14724	0.20633	208.04	5.56022	1.50435e-05	***	0.317513	-2.54307
time9 - time19	1.08128	0.211052	204.86	5.12331	0.000122916	***	0.33916	-2.39688
time9 - time20	1.24864	0.245609	213.417	5.08383	0.000143199	***	0.286896	-2.76784
time10 - time11	-0.00913607	0.223673	201.131	-0.0408457	1		1.00918	0.0202519
time10 - time12	0.0885243	0.228366	200.379	0.387642	1		0.915281	-0.196231
time10 - time13	0.347737	0.22843	200.561	1.52229	0.993329		0.706284	-0.770827
time10 - time14	0.455466	0.224238	202.226	2.03117	0.885719		0.634152	-1.00963
time10 - time15	0.657156	0.228723	201.449	2.87315	0.316163		0.518324	-1.45671
time10 - time16	0.315544	0.235082	201.895	1.34227	0.998607		0.729392	-0.699464
time10 - time17	0.715898	0.222676	205.833	3.21498	0.144935		0.488753	-1.58693
time10 - time18	0.798181	0.226076	205.121	3.53059	0.0601183		0.450147	-1.76932
time10 - time19	0.732228	0.229852	202.936	3.18565	0.156271		0.480837	-1.62312
time10 - time20	0.89958	0.262837	212.271	3.42258	0.0822604		0.406741	-1.99409
time11 - time12	0.0976604	0.207691	199.58	0.470219	1		0.906957	-0.216483
time11 - time13	0.356873	0.20764	199.403	1.71871	0.974684		0.699861	-0.791079
time11 - time14	0.464602	0.203106	201.781	2.28748	0.740708		0.628385	-1.02988
time11 - time15	0.666292	0.209041	202.487	3.18737	0.155622		0.51361	-1.47696
time11 - time16	0.32468	0.214783	200.292	1.51167	0.993856		0.722759	-0.719716
time11 - time17	0.725034	0.201012	204.678	3.60692	0.0476028	*	0.484308	-1.60718
time11 - time18	0.807317	0.205521	205.483	3.92815	0.0164105	*	0.446053	-1.78957
time11 - time19	0.741364	0.210967	204.549	3.51413	0.0631857		0.476464	-1.64338
time11 - time20	0.908716	0.245612	213.438	3.6998	0.0352049	*	0.403041	-2.01435
time12 - time13	0.259213	0.21353	200.207	1.21394	0.999644		0.771659	-0.574596
time12 - time14	0.366942	0.208252	200.987	1.76201	0.967526		0.69285	-0.813397
time12 - time15	0.568631	0.214092	201.811	2.65601	0.466758		0.5663	-1.26048
time12 - time16	0.22702	0.219608	199.415	1.03375	0.999966		0.796905	-0.503233
time12 - time17	0.627374	0.20716	205.378	3.02844	0.22717		0.533992	-1.3907
time12 - time18	0.709657	0.210789	204.716	3.36667	0.0967027		0.491813	-1.57309
time12 - time19	0.643703	0.216096	203.908	2.97878	0.253662		0.525343	-1.42689
time12 - time20	0.811056	0.250265	213.454	3.24079	0.135239		0.444389	-1.79786
time13 - time14	0.107729	0.209055	202.316	0.515312	1		0.897871	-0.238801
time13 - time15	0.309418	0.214948	203.106	1.4395	0.996606		0.733874	-0.685886
time13 - time16	-0.0321935	0.220477	201.582	-0.146018	1		1.03272	0.0713632
time13 - time17	0.368161	0.206279	204.629	1.78477	0.963232		0.692006	-0.8161
time13 - time18	0.450444	0.21073	205.398	2.13754	0.833186		0.637345	-0.998496
time13 - time19	0.38449	0.216048	204.624	1.77965	0.964243		0.680797	-0.852298
time13 - time20	0.551842	0.250187	213.316	2.20572	0.793708		0.575888	-1.22327
time14 - time15	0.20169	0.20956	203.852	0.962445	0.999989		0.817349	-0.447084
time14 - time16	-0.139922	0.215328	201.525	-0.649811	1		1.15018	0.310165
time14 - time17	0.260432	0.20218	207.495	1.28812	0.999199		0.770718	-0.577299
time14 - time18	0.342715	0.205897	206.778	1.6645	0.981931		0.709841	-0.759694
time14 - time19	0.276762	0.211416	205.803	1.30909	0.999003		0.758235	-0.613496
time14 - time20	0.444114	0.245693	214.533	1.80759	0.958592		0.641392	-0.984465
time15 - time16	-0.341612	0.221126	202.458	-1.54487	0.99209		1.40721	0.757249
time15 - time17	0.0587426	0.208274	207.829	0.282044	1		0.942949	-0.130214
time15 - time18	0.141025	0.21144	207.882	0.666976	1		0.868467	-0.31261
time15 - time19	0.0750721	0.216313	204.798	0.347052	1		0.927677	-0.166412
time15 - time20	0.242424	0.250109	213.601	0.969272	0.999988		0.784723	-0.53738
time16 - time17	0.400354	0.213631	205.49	1.87405	0.94198		0.670083	-0.887463
time16 - time18	0.482637	0.217117	204.707	2.22294	0.782891		0.617154	-1.06986
time16 - time19	0.416684	0.222292	204.112	1.87449	0.941834		0.659229	-0.923661
time16 - time20	0.584036	0.255868	213.402	2.28257	0.744179		0.557643	-1.29463
time17 - time18	0.0822827	0.20222	210.432	0.406897	1		0.921012	-0.182396
time17 - time19	0.0163295	0.20836	208.666	0.0783718	1		0.983803	-0.0361976
time17 - time20	0.183682	0.242244	215.099	0.758249	1		0.832201	-0.407166
time18 - time19	-0.0659532	0.211964	207.872	-0.311153	1		1.06818	0.146198
time18 - time20	0.101399	0.245397	215.097	0.413204	1		0.903573	-0.22477
time19 - time20	0.167352	0.249527	214.806	0.670678	1		0.845902	-0.370968

## Sheet: DHEA
contrast	estimate	SE	df	t.ratio	p.tukey	sig	fold.change	effect.size
time1 - time2	0.283523	0.392744	213.016	0.721904	1		0.753126	-0.211712
time1 - time3	0.0189863	0.373339	214.478	0.0508554	1		0.981193	-0.0141774
time1 - time4	0.348672	0.389019	213.664	0.896287	0.999996		0.705624	-0.26036
time1 - time5	1.16605	0.513029	220.608	2.27287	0.750778		0.311596	-0.87071
time1 - time6	0.446519	0.513029	220.608	0.870358	0.999998		0.639851	-0.333424
time1 - time7	0.710675	0.533061	221.183	1.3332	0.998744		0.491313	-0.530674
time1 - time8	1.25172	0.556233	220.488	2.25035	0.765617		0.286012	-0.934683
time1 - time9	1.20688	0.513029	220.608	2.35247	0.695495		0.299128	-0.901202
time1 - time10	0.815079	0.586359	221.742	1.39007	0.99784		0.442604	-0.608634
time1 - time11	1.71778	0.513052	220.768	3.34816	0.101074		0.179464	-1.2827
time1 - time12	0.970239	0.533052	221.25	1.82016	0.955868		0.378993	-0.724495
time1 - time13	0.420609	0.533011	221.022	0.789119	1		0.656647	-0.314077
time1 - time14	0.775874	0.513001	220.392	1.51242	0.993891		0.460301	-0.579359
time1 - time15	1.54083	0.533735	222.31	2.88688	0.306704		0.214203	-1.15057
time1 - time16	1.24181	0.556971	221.438	2.22957	0.778971		0.288862	-0.92728
time1 - time17	1.00784	0.49716	221.976	2.0272	0.887835		0.365005	-0.752575
time1 - time18	1.47411	0.513536	221.032	2.87051	0.317006		0.228983	-1.10074
time1 - time19	1.61942	0.534505	221.959	3.02976	0.225702		0.198013	-1.20925
time1 - time20	1.57099	0.622437	222.656	2.52394	0.566826		0.207839	-1.17309
time2 - time3	-0.264537	0.368134	210.658	-0.718589	1		1.30283	0.197534
time2 - time4	0.0651492	0.384223	211.542	0.169561	1		0.936928	-0.0486481
time2 - time5	0.882526	0.51063	222.694	1.72831	0.973447		0.413737	-0.658998
time2 - time6	0.162996	0.51063	222.694	0.319206	1		0.849594	-0.121712
time2 - time7	0.427151	0.530119	222.093	0.805765	0.999999		0.652365	-0.318962
time2 - time8	0.968198	0.55485	223.206	1.74497	0.970752		0.379767	-0.722971
time2 - time9	0.923361	0.51063	222.694	1.80828	0.958544		0.397182	-0.68949
time2 - time10	0.531556	0.582922	221.639	0.911882	0.999995		0.58769	-0.396923
time2 - time11	1.43426	0.510639	222.715	2.80875	0.357255		0.238292	-1.07099
time2 - time12	0.686716	0.530798	223.109	1.29374	0.99916		0.503226	-0.512783
time2 - time13	0.137086	0.530104	222.122	0.258602	1		0.871895	-0.102365
time2 - time14	0.492351	0.511235	223.677	0.963061	0.999989		0.611188	-0.367647
time2 - time15	1.25731	0.530068	221.726	2.37197	0.681385		0.284419	-0.938853
time2 - time16	0.958284	0.554895	223.225	1.72697	0.973661		0.383551	-0.715568
time2 - time17	0.72432	0.493371	221.557	1.46811	0.995728		0.484654	-0.540863
time2 - time18	1.19059	0.51049	221.988	2.33224	0.70993		0.304043	-0.889032
time2 - time19	1.3359	0.53092	221.915	2.5162	0.572769		0.262921	-0.997542
time2 - time20	1.28747	0.619	221.355	2.07992	0.863436		0.275969	-0.961376
time3 - time4	0.329686	0.363901	210.634	0.905977	0.999996		0.719149	-0.246183
time3 - time5	1.14706	0.495144	221.99	2.31662	0.720904		0.317568	-0.856532
time3 - time6	0.427533	0.495144	221.99	0.863451	0.999998		0.652116	-0.319247
time3 - time7	0.691688	0.515778	222.273	1.34106	0.998644		0.50073	-0.516496
time3 - time8	1.23273	0.540305	222.245	2.28155	0.744971		0.291494	-0.920505
time3 - time9	1.1879	0.495144	221.99	2.39909	0.661456		0.304861	-0.887025
time3 - time10	0.796093	0.570467	222.369	1.39551	0.997731		0.451088	-0.594457
time3 - time11	1.6988	0.495163	222.099	3.43078	0.0799575		0.182904	-1.26852
time3 - time12	0.951253	0.515768	222.358	1.84434	0.950088		0.386257	-0.710318
time3 - time13	0.401623	0.515729	222.13	0.778749	1		0.669233	-0.299899
time3 - time14	0.756888	0.495645	223.033	1.52708	0.993165		0.469124	-0.565182
time3 - time15	1.52184	0.515727	222.01	2.95087	0.268518		0.218309	-1.13639
time3 - time16	1.22282	0.539788	221.664	2.26537	0.755776		0.294399	-0.913102
time3 - time17	0.988857	0.477	219.831	2.07308	0.866737		0.372002	-0.738397
time3 - time18	1.45512	0.494493	220.208	2.94266	0.273325		0.233372	-1.08657
time3 - time19	1.60044	0.516741	222.483	3.09718	0.192942		0.201808	-1.19508
time3 - time20	1.552	0.607474	222.819	2.55485	0.543096		0.211823	-1.15891
time4 - time5	0.817377	0.505868	218.763	1.61579	0.986973		0.441589	-0.61035
time4 - time6	0.097847	0.505868	218.763	0.193424	1		0.906788	-0.0730641
time4 - time7	0.362002	0.526028	219.31	0.68818	1		0.696281	-0.270314
time4 - time8	0.903048	0.550036	219.426	1.6418	0.984493		0.405332	-0.674323
time4 - time9	0.858212	0.505868	218.763	1.69651	0.978031		0.42392	-0.640842
time4 - time10	0.466407	0.579617	219.821	0.804681	0.999999		0.627252	-0.348274
time4 - time11	1.36911	0.506514	220.078	2.70301	0.431633		0.254333	-1.02234
time4 - time12	0.621566	0.526689	220.556	1.18014	0.999766		0.537102	-0.464135
time4 - time13	0.071937	0.526653	220.333	0.136593	1		0.93059	-0.0537167
time4 - time14	0.427202	0.506467	219.791	0.843493	0.999999		0.652332	-0.318999
time4 - time15	1.19216	0.525981	218.978	2.26654	0.754969		0.303566	-0.890205
time4 - time16	0.893135	0.550807	220.748	1.6215	0.986469		0.40937	-0.66692
time4 - time17	0.659171	0.489804	220.041	1.34579	0.998578		0.51728	-0.492215
time4 - time18	1.12544	0.506355	218.846	2.22262	0.783315		0.324511	-0.840384
time4 - time19	1.27075	0.527496	220.361	2.40903	0.654075		0.280621	-0.948894
time4 - time20	1.22232	0.61666	221.373	1.98216	0.90634		0.294546	-0.912728
time5 - time6	-0.71953	0.598906	204.076	-1.20141	0.999694		2.05347	0.537286
time5 - time7	-0.455374	0.61604	205.93	-0.739196	1		1.57676	0.340036
time5 - time8	0.0856718	0.636662	206.762	0.134564	1		0.917895	-0.0639727
time5 - time9	0.0408351	0.598906	204.076	0.0681829	1		0.959987	-0.0304923
time5 - time10	-0.35097	0.66242	208.882	-0.529829	1		1.42044	0.262075
time5 - time11	0.551733	0.60024	207.496	0.919188	0.999995		0.575951	-0.411989
time5 - time12	-0.19581	0.617453	209.076	-0.317125	1		1.2163	0.146215
time5 - time13	-0.74544	0.617431	208.933	-1.20732	0.999673		2.10737	0.556633
time5 - time14	-0.390175	0.601544	211.015	-0.648622	1		1.47724	0.291351
time5 - time15	0.374781	0.617457	209.635	0.606974	1		0.68744	-0.279855
time5 - time16	0.0757581	0.638273	210.524	0.118692	1		0.92704	-0.0565699
time5 - time17	-0.158206	0.589402	215.372	-0.268417	1		1.17141	0.118135
time5 - time18	0.30806	0.604149	216.848	0.509907	1		0.734872	-0.230034
time5 - time19	0.453375	0.620241	214.831	0.730967	1		0.63548	-0.338544
time5 - time20	0.404942	0.702742	224.559	0.576232	1		0.667015	-0.302378
time6 - time7	0.264155	0.61604	205.93	0.428795	1		0.767854	-0.197249
time6 - time8	0.805201	0.636662	206.762	1.26472	0.999375		0.446998	-0.601259
time6 - time9	0.760365	0.598906	204.076	1.26959	0.99934		0.467496	-0.567778
time6 - time10	0.36856	0.66242	208.882	0.556384	1		0.69173	-0.27521
time6 - time11	1.27126	0.60024	207.496	2.11793	0.843798		0.280477	-0.949275
time6 - time12	0.52372	0.617453	209.076	0.848193	0.999999		0.592313	-0.391071
time6 - time13	-0.02591	0.617431	208.933	-0.0419641	1		1.02625	0.0193474
time6 - time14	0.329355	0.601544	211.015	0.547515	1		0.719388	-0.245935
time6 - time15	1.09431	0.617457	209.635	1.77229	0.965725		0.33477	-0.817141
time6 - time16	0.795288	0.638273	210.524	1.246	0.999493		0.451451	-0.593856
time6 - time17	0.561324	0.589402	215.372	0.952362	0.999991		0.570453	-0.419151
time6 - time18	1.02759	0.604149	216.848	1.70089	0.977419		0.357869	-0.767319
time6 - time19	1.17291	0.620241	214.831	1.89105	0.937256		0.309467	-0.875829
time6 - time20	1.12447	0.702742	224.559	1.60012	0.988338		0.324824	-0.839663
time7 - time8	0.541046	0.653154	209.041	0.82836	0.999999		0.582139	-0.404009
time7 - time9	0.49621	0.61604	205.93	0.805482	0.999999		0.608834	-0.370529
time7 - time10	0.104405	0.676643	207.264	0.154298	1		0.900861	-0.0779609
time7 - time11	1.00711	0.616027	205.734	1.63484	0.985099		0.365274	-0.752026
time7 - time12	0.259564	0.632829	207.423	0.410165	1		0.771388	-0.193821
time7 - time13	-0.290065	0.632806	207.267	-0.458379	1		1.33651	0.216597
time7 - time14	0.0651993	0.617444	209.508	0.105596	1		0.936881	-0.0486855
time7 - time15	0.830155	0.632842	208.054	1.31179	0.998977		0.435982	-0.619892
time7 - time16	0.531133	0.65318	208.996	0.813148	0.999999		0.587939	-0.396606
time7 - time17	0.297169	0.60586	214.189	0.490491	1		0.742919	-0.221901
time7 - time18	0.763434	0.620269	215.809	1.23081	0.999574		0.466063	-0.57007
time7 - time19	0.90875	0.635719	213.525	1.42948	0.99691		0.403028	-0.67858
time7 - time20	0.860317	0.716986	224.227	1.19991	0.999704		0.423028	-0.642414
time8 - time9	-0.0448367	0.636662	206.762	-0.0704247	1		1.04586	0.0334804
time8 - time10	-0.436642	0.695983	209.365	-0.627373	1		1.5475	0.326048
time8 - time11	0.466061	0.638233	210.397	0.730237	1		0.627469	-0.348017
time8 - time12	-0.281482	0.653178	209.287	-0.430942	1		1.32509	0.210188
time8 - time13	-0.831111	0.654789	212.108	-1.26928	0.999347		2.29587	0.620606
time8 - time14	-0.475847	0.638257	211.164	-0.745541	1		1.60938	0.355324
time8 - time15	0.289109	0.653184	209.789	0.442614	1		0.748931	-0.215883
time8 - time16	-0.00991373	0.673128	210.961	-0.0147279	1		1.00996	0.00740276
time8 - time17	-0.243877	0.628572	217.788	-0.387986	1		1.27619	0.182108
time8 - time18	0.222388	0.641305	217.254	0.346774	1		0.800605	-0.166061
time8 - time19	0.367704	0.656171	215.072	0.560377	1		0.692322	-0.274571
time8 - time20	0.31927	0.734395	223.954	0.434739	1		0.726679	-0.238405
time9 - time10	-0.391805	0.66242	208.882	-0.591475	1		1.47965	0.292568
time9 - time11	0.510898	0.60024	207.496	0.851157	0.999998		0.599956	-0.381497
time9 - time12	-0.236645	0.617453	209.076	-0.38326	1		1.26699	0.176707
time9 - time13	-0.786275	0.617431	208.933	-1.27346	0.999315		2.1952	0.587126
time9 - time14	-0.43101	0.601544	211.015	-0.716506	1		1.53881	0.321843
time9 - time15	0.333945	0.617457	209.635	0.54084	1		0.716093	-0.249363
time9 - time16	0.034923	0.638273	210.524	0.0547148	1		0.96568	-0.0260776
time9 - time17	-0.199041	0.589402	215.372	-0.337699	1		1.22023	0.148627
time9 - time18	0.267225	0.604149	216.848	0.442316	1		0.765501	-0.199541
time9 - time19	0.41254	0.620241	214.831	0.665129	1		0.661967	-0.308051
time9 - time20	0.364107	0.702742	224.559	0.518124	1		0.694817	-0.271885
time10 - time11	0.902703	0.662397	208.646	1.36278	0.998312		0.405472	-0.674065
time10 - time12	0.15516	0.676663	207.426	0.229301	1		0.856279	-0.11586
time10 - time13	-0.39447	0.676694	207.594	-0.582937	1		1.4836	0.294558
time10 - time14	-0.0392054	0.662435	209.462	-0.0591837	1		1.03998	0.0292754
time10 - time15	0.72575	0.676687	208.038	1.07251	0.999942		0.483961	-0.541931
time10 - time16	0.426728	0.696006	209.292	0.61311	1		0.652641	-0.318645
time10 - time17	0.192764	0.65215	214.474	0.295583	1		0.824677	-0.14394
time10 - time18	0.659029	0.664202	213.73	0.992212	0.999982		0.517353	-0.492109
time10 - time19	0.804345	0.67806	210.864	1.18624	0.999746		0.447381	-0.600619
time10 - time20	0.755912	0.756162	223.327	0.99967	0.99998		0.469582	-0.564453
time11 - time12	-0.747543	0.616009	205.565	-1.21353	0.999647		2.11181	0.558204
time11 - time13	-1.29717	0.615987	205.415	-2.10585	0.850073		3.65894	0.968622
time11 - time14	-0.941908	0.600212	207.823	-1.56929	0.990559		2.56487	0.70334
time11 - time15	-0.176953	0.617443	209.458	-0.28659	1		1.19357	0.132134
time11 - time16	-0.475975	0.636698	206.915	-0.747568	1		1.60958	0.355419
time11 - time17	-0.709939	0.588167	212.684	-1.20704	0.999675		2.03387	0.530124
time11 - time18	-0.243674	0.60282	214.167	-0.404223	1		1.27593	0.181956
time11 - time19	-0.0983579	0.62022	214.648	-0.158586	1		1.10336	0.0734456
time11 - time20	-0.146791	0.702743	224.568	-0.208883	1		1.15811	0.109612
time12 - time13	-0.549629	0.632784	207.066	-0.868589	0.999998		1.73261	0.410418
time12 - time14	-0.194365	0.616035	206.468	-0.31551	1		1.21454	0.145136
time12 - time15	0.570591	0.632861	208.257	0.901606	0.999996		0.565191	-0.42607
time12 - time16	0.271568	0.651508	205.495	0.41683	1		0.762183	-0.202785
time12 - time17	0.0376045	0.605836	214.05	0.0620704	1		0.963094	-0.02808
time12 - time18	0.50387	0.618857	213.211	0.814195	0.999999		0.604188	-0.376249
time12 - time19	0.649186	0.635731	213.67	1.02116	0.999973		0.522471	-0.484759
time12 - time20	0.600752	0.71699	224.306	0.837881	0.999999		0.548399	-0.448593
time13 - time14	0.355264	0.617399	209.178	0.575421	1		0.700988	-0.265282
time13 - time15	1.12022	0.634338	210.994	1.76597	0.966922		0.326208	-0.836489
time13 - time16	0.821198	0.653121	208.55	1.25734	0.999424		0.439904	-0.613203
time13 - time17	0.587234	0.604555	211.631	0.971349	0.999987		0.555863	-0.438498
time13 - time18	1.0535	0.618865	213.236	1.70231	0.97719		0.348715	-0.786667
time13 - time19	1.19881	0.635749	213.737	1.88567	0.938809		0.301551	-0.895177
time13 - time20	1.15038	0.716981	224.255	1.60448	0.987978		0.316516	-0.859011
time14 - time15	0.764956	0.617467	210.255	1.23886	0.999531		0.465355	-0.571206
time14 - time16	0.465933	0.636724	207.742	0.731767	1		0.627549	-0.347921
time14 - time17	0.231969	0.589361	215.507	0.393595	1		0.79297	-0.173216
time14 - time18	0.698235	0.602825	214.715	1.15827	0.99982		0.497463	-0.521384
time14 - time19	0.84355	0.620243	215.275	1.36003	0.998363		0.43018	-0.629894
time14 - time20	0.795117	0.702728	224.663	1.13147	0.999873		0.451528	-0.593728
time15 - time16	-0.299022	0.653212	209.753	-0.457772	1		1.34854	0.223285
time15 - time17	-0.532986	0.607155	216.894	-0.877842	0.999998		1.70401	0.39799
time15 - time18	-0.0667209	0.620281	216.264	-0.107566	1		1.069	0.0498217
time15 - time19	0.0785948	0.635748	214.094	0.123626	1		0.924414	-0.0586882
time15 - time20	0.0301616	0.716978	224.284	0.0420677	1		0.970289	-0.0225222
time16 - time17	-0.233964	0.62583	213.063	-0.373846	1		1.2636	0.174705
time16 - time18	0.232302	0.638344	212.135	0.363913	1		0.792707	-0.173464
time16 - time19	0.377617	0.654629	212.643	0.576842	1		0.685493	-0.281974
time16 - time20	0.329184	0.734392	223.925	0.44824	1		0.719511	-0.245808
time17 - time18	0.466265	0.589441	216.485	0.791029	1		0.627341	-0.348169
time17 - time19	0.611581	0.607369	217.277	1.00694	0.999978		0.542492	-0.456679
time17 - time20	0.563148	0.690844	224.916	0.81516	0.999999		0.569414	-0.420513
time18 - time19	0.145316	0.620382	216.484	0.234236	1		0.864749	-0.10851
time18 - time20	0.0968825	0.702736	224.677	0.137865	1		0.907663	-0.0723439
time19 - time20	-0.0484332	0.718087	224.776	-0.0674476	1		1.04963	0.036166

## Sheet: Testosterone
contrast	Sex_assigned	estimate	SE	df	t.ratio	p.tukey	sig	fold.change	effect.size
time1 - time2	Female	0.0241004	0.130665	188.724	0.184444	1		0.976188	-0.0914611
time1 - time3	Female	0.0107049	0.115685	193.663	0.0925351	1		0.989352	-0.0406252
time1 - time4	Female	-0.0422484	0.122372	191.696	-0.345247	1		1.04315	0.160333
time1 - time5	Female	0.323504	0.163697	189.683	1.97624	0.893468		0.723609	-1.2277
time1 - time6	Female	0.1569	0.163697	189.683	0.958482	0.99998		0.854789	-0.595437
time1 - time7	Female	0.0111803	0.18206	187.65	0.0614102	1		0.988882	-0.0424295
time1 - time8	Female	0.32633	0.181917	188.23	1.79383	0.952808		0.721567	-1.23842
time1 - time9	Female	0.224639	0.163697	189.683	1.37229	0.997317		0.798804	-0.852508
time1 - time10	Female	0.317154	0.213249	187.333	1.48725	0.993074		0.728219	-1.2036
time1 - time11	Female	0.0949813	0.163635	189.634	0.580444	1		0.90939	-0.360455
time1 - time12	Female	0.308503	0.163635	189.634	1.8853	0.927168		0.734546	-1.17077
time1 - time13	Female	0.258169	0.18169	189.56	1.42093	0.995925		0.772465	-0.979752
time1 - time14	Female	-0.0107668	0.150739	189.733	-0.0714271	1		1.01083	0.0408602
time1 - time15	Female	0.267701	0.165037	192.224	1.62207	0.982289		0.765136	-1.01593
time1 - time16	Female	-0.386892	0.181663	189.536	-2.12973	0.817386		1.4724	1.46826
time1 - time17	Female	0.431942	0.172201	196.785	2.50836	0.553614		0.649247	-1.63922
time1 - time18	Female	0.288884	0.164435	192.95	1.75683	0.961123		0.749099	-1.09632
time1 - time19	Female	0.109784	0.213838	189.523	0.5134	1		0.896027	-0.416632
time1 - time20	Female	NA	NA	NA	NA	NA	NA	NA	NA
time2 - time3	Female	-0.0133955	0.122118	186.853	-0.109693	1		1.01349	0.0508359
time2 - time4	Female	-0.0663488	0.129746	187.709	-0.511376	1		1.0686	0.251794
time2 - time5	Female	0.299403	0.172101	189.285	1.73969	0.964494		0.74126	-1.13624
time2 - time6	Female	0.1328	0.172101	189.285	0.771637	0.999999		0.87564	-0.503976
time2 - time7	Female	-0.01292	0.188213	186.772	-0.0686457	1		1.013	0.0490316
time2 - time8	Female	0.302229	0.191047	188.323	1.58196	0.986354		0.739169	-1.14696
time2 - time9	Female	0.200539	0.172101	189.285	1.16524	0.999676		0.81829	-0.761047
time2 - time10	Female	0.293053	0.21707	185.969	1.35004	0.997797		0.745982	-1.11214
time2 - time11	Female	0.0708809	0.171688	188.619	0.412848	1		0.931573	-0.268993
time2 - time12	Female	0.284402	0.171688	188.619	1.65651	0.978015		0.752464	-1.07931
time2 - time13	Female	0.234068	0.188226	188.217	1.24355	0.999226		0.791308	-0.888291
time2 - time14	Female	-0.0348672	0.161513	191.316	-0.215879	1		1.03548	0.132321
time2 - time15	Female	0.243601	0.168639	187.974	1.44451	0.99505		0.7838	-0.924466
time2 - time16	Female	-0.410992	0.189376	189.25	-2.17024	0.793475		1.50831	1.55972
time2 - time17	Female	0.407842	0.174413	193.485	2.33837	0.680812		0.665084	-1.54776
time2 - time18	Female	0.264784	0.171548	192.035	1.5435	0.98956		0.767372	-1.00486
time2 - time19	Female	0.0856839	0.216179	188.097	0.396356	1		0.917884	-0.325171
time2 - time20	Female	NA	NA	NA	NA	NA	NA	NA	NA
time3 - time4	Female	-0.0529533	0.114119	190.035	-0.464019	1		1.05438	0.200958
time3 - time5	Female	0.312799	0.159993	189.574	1.95508	0.902066		0.731397	-1.18707
time3 - time6	Female	0.146195	0.159993	189.574	0.913763	0.99999		0.863989	-0.554812
time3 - time7	Female	0.000475449	0.178562	186.979	0.00266265	1		0.999525	-0.00180433
time3 - time8	Female	0.315625	0.179591	188.634	1.75746	0.960933		0.729333	-1.1978
time3 - time9	Female	0.213935	0.159993	189.574	1.33715	0.99805		0.807401	-0.811883
time3 - time10	Female	0.306449	0.210092	187.019	1.45864	0.994454		0.736056	-1.16298
time3 - time11	Female	0.0842764	0.159648	188.853	0.527888	1		0.919177	-0.319829
time3 - time12	Female	0.297798	0.159648	188.853	1.86534	0.933433		0.742451	-1.13014
time3 - time13	Female	0.247464	0.177941	189.066	1.39071	0.996845		0.780778	-0.939127
time3 - time14	Female	-0.0214717	0.147761	192.902	-0.145314	1		1.0217	0.0814854
time3 - time15	Female	0.256996	0.158977	189.546	1.61656	0.982886		0.773371	-0.975302
time3 - time16	Female	-0.397597	0.177245	188.366	-2.2432	0.746952		1.48824	1.50888
time3 - time17	Female	0.421237	0.160113	190.48	2.63088	0.461633		0.656234	-1.5986
time3 - time18	Female	0.278179	0.157967	190.63	1.76099	0.960224		0.757161	-1.05569
time3 - time19	Female	0.0990794	0.209777	188.99	0.472309	1		0.905671	-0.376007
time3 - time20	Female	NA	NA	NA	NA	NA	NA	NA	NA
time4 - time5	Female	0.365752	0.162354	184.304	2.25281	0.740472		0.693675	-1.38803
time4 - time6	Female	0.199149	0.162354	184.304	1.22663	0.999351		0.819428	-0.75577
time4 - time7	Female	0.0534287	0.180546	183.219	0.295929	1		0.947973	-0.202762
time4 - time8	Female	0.368578	0.181247	184.441	2.03357	0.867701		0.691717	-1.39876
time4 - time9	Female	0.266888	0.162354	184.304	1.64386	0.979608		0.765759	-1.01284
time4 - time10	Female	0.359402	0.21167	183.831	1.69794	0.971836		0.698094	-1.36393
time4 - time11	Female	0.13723	0.163292	186.07	0.840392	0.999997		0.87177	-0.520787
time4 - time12	Female	0.350751	0.163292	186.07	2.14799	0.806713		0.704159	-1.3311
time4 - time13	Female	0.300417	0.181558	186.845	1.65466	0.978241		0.740509	-1.14008
time4 - time14	Female	0.0314815	0.150393	186.246	0.209329	1		0.969009	-0.119473
time4 - time15	Female	0.30995	0.161284	185.592	1.92177	0.914583		0.733484	-1.17626
time4 - time16	Female	-0.344644	0.181545	186.833	-1.89839	0.922775		1.41149	1.30792
time4 - time17	Female	0.47419	0.168723	193.721	2.81046	0.33647		0.622389	-1.79956
time4 - time18	Female	0.331132	0.162368	188.544	2.03939	0.865026		0.71811	-1.25665
time4 - time19	Female	0.152033	0.213156	185.535	0.713247	1		0.85896	-0.576965
time4 - time20	Female	NA	NA	NA	NA	NA	NA	NA	NA
time5 - time6	Female	-0.166604	0.186326	178.751	-0.894153	0.999993		1.18129	0.632261
time5 - time7	Female	-0.312323	0.202966	180.322	-1.5388	0.989828		1.3666	1.18527
time5 - time8	Female	0.00282598	0.202278	179.259	0.0139708	1		0.997178	-0.0107246
time5 - time9	Female	-0.0988643	0.186326	178.751	-0.5306	1		1.10392	0.375191
time5 - time10	Female	-0.00634985	0.23146	181.508	-0.0274339	1		1.00637	0.0240977
time5 - time11	Female	-0.228522	0.189039	183.557	-1.20886	0.999465		1.25674	0.867244
time5 - time12	Female	-0.015001	0.189039	183.557	-0.0793537	1		1.01511	0.0569287
time5 - time13	Female	-0.065335	0.205685	184.925	-0.317645	1		1.06752	0.247947
time5 - time14	Female	-0.334271	0.181453	185.597	-1.84218	0.940178		1.39692	1.26856
time5 - time15	Female	-0.0558025	0.190449	183.67	-0.293005	1		1.05739	0.211771
time5 - time16	Female	-0.710396	0.205636	184.865	-3.45462	0.0702262		2.0348	2.69596
time5 - time17	Female	0.108438	0.201278	191.617	0.538749	1		0.897234	-0.411524
time5 - time18	Female	-0.0346197	0.197618	190.191	-0.175185	1		1.03523	0.131382
time5 - time19	Female	-0.213719	0.239485	186.13	-0.892413	0.999993		1.23828	0.811066
time5 - time20	Female	NA	NA	NA	NA	NA	NA	NA	NA
time6 - time7	Female	-0.14572	0.202966	180.322	-0.717952	1		1.15687	0.553008
time6 - time8	Female	0.169429	0.202278	179.259	0.837607	0.999997		0.844146	-0.642986
time6 - time9	Female	0.0677392	0.186326	178.751	0.363553	1		0.934504	-0.257071
time6 - time10	Female	0.160254	0.23146	181.508	0.692362	1		0.851928	-0.608164
time6 - time11	Female	-0.0619189	0.189039	183.557	-0.327545	1		1.06388	0.234983
time6 - time12	Female	0.151603	0.189039	183.557	0.801964	0.999999		0.85933	-0.575333
time6 - time13	Female	0.101269	0.205685	184.925	0.492347	1		0.90369	-0.384315
time6 - time14	Female	-0.167667	0.181453	185.597	-0.924022	0.999988		1.18254	0.636297
time6 - time15	Female	0.110801	0.190449	183.67	0.581787	1		0.895117	-0.42049
time6 - time16	Female	-0.543792	0.205636	184.865	-2.64443	0.45183		1.72253	2.06369
time6 - time17	Female	0.275042	0.201278	191.617	1.36648	0.997457		0.75954	-1.04379
time6 - time18	Female	0.131984	0.197618	190.191	0.667874	1		0.876355	-0.500879
time6 - time19	Female	-0.0471159	0.239485	186.13	-0.196738	1		1.04824	0.178805
time6 - time20	Female	NA	NA	NA	NA	NA	NA	NA	NA
time7 - time8	Female	0.315149	0.218723	181.628	1.44086	0.995173		0.72968	-1.19599
time7 - time9	Female	0.213459	0.202966	180.322	1.0517	0.999922		0.807785	-0.810078
time7 - time10	Female	0.305973	0.242224	180.043	1.26319	0.999044		0.736406	-1.16117
time7 - time11	Female	0.0838009	0.202737	179.886	0.413348	1		0.919614	-0.318025
time7 - time12	Female	0.297322	0.202737	179.886	1.46654	0.994069		0.742805	-1.12834
time7 - time13	Female	0.246988	0.218556	181.199	1.13009	0.999785		0.78115	-0.937322
time7 - time14	Female	-0.0219472	0.196051	181.827	-0.111946	1		1.02219	0.0832897
time7 - time15	Female	0.256521	0.203917	181.641	1.25797	0.999096		0.773739	-0.973498
time7 - time16	Female	-0.398072	0.218532	181.172	-1.82157	0.945715		1.48895	1.51069
time7 - time17	Female	0.420762	0.215369	187.223	1.95367	0.902555		0.656547	-1.59679
time7 - time18	Female	0.277704	0.212022	186.439	1.30979	0.99849		0.757521	-1.05389
time7 - time19	Female	0.0986039	0.250924	184.535	0.392963	1		0.906102	-0.374203
time7 - time20	Female	NA	NA	NA	NA	NA	NA	NA	NA
time8 - time9	Female	-0.10169	0.202278	179.259	-0.502725	1		1.10704	0.385915
time8 - time10	Female	-0.00917583	0.246487	182.697	-0.0372264	1		1.00922	0.0348223
time8 - time11	Female	-0.231348	0.205849	184.94	-1.12387	0.999802		1.2603	0.877969
time8 - time12	Female	-0.0178269	0.205849	184.94	-0.0866019	1		1.01799	0.0676533
time8 - time13	Female	-0.0681609	0.222038	186.232	-0.306979	1		1.07054	0.258671
time8 - time14	Female	-0.337097	0.198838	186.45	-1.69534	0.972281		1.40087	1.27928
time8 - time15	Female	-0.0586285	0.207174	184.409	-0.282991	1		1.06038	0.222496
time8 - time16	Female	-0.713222	0.221904	186.102	-3.21411	0.135776		2.04055	2.70668
time8 - time17	Female	0.105612	0.218529	191.984	0.483287	1		0.899773	-0.400799
time8 - time18	Female	-0.0374457	0.214986	190.545	-0.174177	1		1.03816	0.142107
time8 - time19	Female	-0.216545	0.255098	186.729	-0.848872	0.999997		1.24178	0.821791
time8 - time20	Female	NA	NA	NA	NA	NA	NA	NA	NA
time9 - time10	Female	0.0925144	0.23146	181.508	0.3997	1		0.911636	-0.351093
time9 - time11	Female	-0.129658	0.189039	183.557	-0.68588	1		1.13844	0.492053
time9 - time12	Female	0.0838633	0.189039	183.557	0.443629	1		0.919557	-0.318262
time9 - time13	Female	0.0335293	0.205685	184.925	0.163013	1		0.967027	-0.127244
time9 - time14	Female	-0.235406	0.181453	185.597	-1.29734	0.998662		1.26542	0.893368
time9 - time15	Female	0.0430617	0.190449	183.67	0.226106	1		0.957852	-0.16342
time9 - time16	Female	-0.611531	0.205636	184.865	-2.97385	0.240836		1.84325	2.32077
time9 - time17	Female	0.207303	0.201278	191.617	1.02993	0.999943		0.812774	-0.786715
time9 - time18	Female	0.0642446	0.197618	190.191	0.325095	1		0.937776	-0.243809
time9 - time19	Female	-0.114855	0.239485	186.13	-0.479592	1		1.12171	0.435876
time9 - time20	Female	NA	NA	NA	NA	NA	NA	NA	NA
time10 - time11	Female	-0.222173	0.231141	180.983	-0.961198	0.999979		1.24879	0.843146
time10 - time12	Female	-0.0086511	0.231141	180.983	-0.0374278	1		1.00869	0.032831
time10 - time13	Female	-0.0589851	0.24288	180.281	-0.242857	1		1.06076	0.223849
time10 - time14	Female	-0.327921	0.225274	182.61	-1.45566	0.994568		1.38808	1.24446
time10 - time15	Female	-0.0494527	0.232157	182.387	-0.213014	1		1.0507	0.187673
time10 - time16	Female	-0.704046	0.246175	183.078	-2.85995	0.305905		2.02192	2.67186
time10 - time17	Female	0.114788	0.241064	186.646	0.476173	1		0.891555	-0.435622
time10 - time18	Female	-0.0282698	0.238178	185.898	-0.118692	1		1.02867	0.107284
time10 - time19	Female	-0.20737	0.272667	184.263	-0.760524	0.999999		1.23044	0.786969
time10 - time20	Female	NA	NA	NA	NA	NA	NA	NA	NA
time11 - time12	Female	0.213521	0.186326	178.751	1.14596	0.999739		0.807735	-0.810315
time11 - time13	Female	0.163187	0.202344	179.714	0.806485	0.999999		0.849432	-0.619297
time11 - time14	Female	-0.105748	0.179101	181.378	-0.590437	1		1.11154	0.401315
time11 - time15	Female	0.17272	0.190229	183.339	0.90796	0.999991		0.841373	-0.655473
time11 - time16	Female	-0.481873	0.202304	179.663	-2.38193	0.648925		1.6191	1.82871
time11 - time17	Female	0.336961	0.198209	186.467	1.70002	0.971522		0.713937	-1.27877
time11 - time18	Female	0.193903	0.194741	185.865	0.995695	0.999965		0.823738	-0.735862
time11 - time19	Female	0.014803	0.239128	185.639	0.061904	1		0.985306	-0.0561775
time11 - time20	Female	NA	NA	NA	NA	NA	NA	NA	NA
time12 - time13	Female	-0.050334	0.202344	179.714	-0.248755	1		1.05162	0.191018
time12 - time14	Female	-0.31927	0.179101	181.378	-1.78262	0.955311		1.37612	1.21163
time12 - time15	Female	-0.0408016	0.190229	183.339	-0.214487	1		1.04165	0.154842
time12 - time16	Female	-0.695395	0.202304	179.663	-3.43737	0.0740874		2.0045	2.63903
time12 - time17	Female	0.123439	0.198209	186.467	0.622772	1		0.883875	-0.468453
time12 - time18	Female	-0.0196187	0.194741	185.865	-0.100743	1		1.01981	0.0744532
time12 - time19	Female	-0.198718	0.239128	185.639	-0.831011	0.999998		1.21984	0.754138
time12 - time20	Female	NA	NA	NA	NA	NA	NA	NA	NA
time13 - time14	Female	-0.268936	0.195714	182.163	-1.37412	0.997256		1.30857	1.02061
time13 - time15	Female	0.00953241	0.206729	184.259	0.0461107	1		0.990513	-0.0361756
time13 - time16	Female	-0.645061	0.217606	181.245	-2.96435	0.246128		1.9061	2.44801
time13 - time17	Female	0.173773	0.211845	185.997	0.820286	0.999998		0.840487	-0.659471
time13 - time18	Female	0.0307153	0.208733	185.414	0.147151	1		0.969752	-0.116565
time13 - time19	Female	-0.148384	0.250965	185.716	-0.591257	1		1.15996	0.56312
time13 - time20	Female	NA	NA	NA	NA	NA	NA	NA	NA
time14 - time15	Female	0.278468	0.182467	185.749	1.52613	0.990748		0.756943	-1.05679
time14 - time16	Female	-0.376125	0.19566	182.109	-1.92234	0.914284		1.45663	1.4274
time14 - time17	Female	0.442709	0.190236	189.617	2.32716	0.688851		0.642294	-1.68008
time14 - time18	Female	0.299651	0.186406	188.54	1.60751	0.98385		0.741077	-1.13718
time14 - time19	Female	0.120551	0.232305	187.186	0.518936	1		0.886432	-0.457492
time14 - time20	Female	NA	NA	NA	NA	NA	NA	NA	NA
time15 - time16	Female	-0.654593	0.206734	184.27	-3.16635	0.153367		1.92436	2.48418
time15 - time17	Female	0.164241	0.201424	190.528	0.8154	0.999998		0.848538	-0.623295
time15 - time18	Female	0.0211829	0.197102	191.343	0.107472	1		0.97904	-0.0803891
time15 - time19	Female	-0.157917	0.239386	186.621	-0.659674	1		1.17107	0.599295
time15 - time20	Female	NA	NA	NA	NA	NA	NA	NA	NA
time16 - time17	Female	0.818834	0.211859	185.961	3.86499	0.0190841	*	0.440945	-3.10748
time16 - time18	Female	0.675776	0.208756	185.41	3.23716	0.127973		0.508761	-2.56457
time16 - time19	Female	0.496676	0.251108	185.845	1.97794	0.892667		0.60855	-1.88489
time16 - time20	Female	NA	NA	NA	NA	NA	NA	NA	NA
time17 - time18	Female	-0.143058	0.200057	190.55	-0.715085	1		1.1538	0.542906
time17 - time19	Female	-0.322158	0.243753	189.63	-1.32166	0.998314		1.3801	1.22259
time17 - time20	Female	NA	NA	NA	NA	NA	NA	NA	NA
time18 - time19	Female	-0.1791	0.240929	188.743	-0.74337	1		1.19614	0.679684
time18 - time20	Female	NA	NA	NA	NA	NA	NA	NA	NA
time19 - time20	Female	NA	NA	NA	NA	NA	NA	NA	NA
time1 - time2	Male	0.176868	0.0996805	183.167	1.77434	0.964967		0.837891	-0.671213
time1 - time3	Male	0.198133	0.0986981	181.548	2.00746	0.895359		0.820261	-0.751916
time1 - time4	Male	0.215212	0.101161	181.421	2.12742	0.838144		0.806371	-0.81673
time1 - time5	Male	0.394786	0.135832	182.49	2.90643	0.296632		0.673824	-1.49821
time1 - time6	Male	0.419318	0.135832	182.49	3.08703	0.199817		0.657495	-1.59131
time1 - time7	Male	0.492614	0.135832	182.49	3.62664	0.0456013	*	0.611027	-1.86947
time1 - time8	Male	0.481141	0.144775	183.264	3.32338	0.110104		0.618078	-1.82593
time1 - time9	Male	0.363244	0.135832	182.49	2.67422	0.453831		0.695416	-1.37851
time1 - time10	Male	0.477242	0.144775	183.264	3.29644	0.118342		0.620493	-1.81113
time1 - time11	Male	0.304441	0.135832	182.49	2.24131	0.770832		0.737535	-1.15536
time1 - time12	Male	0.516143	0.144775	183.264	3.56515	0.0550411		0.596818	-1.95877
time1 - time13	Male	0.569831	0.135832	182.49	4.19512	0.0064411	**	0.565621	-2.16251
time1 - time14	Male	0.724401	0.144775	183.264	5.00364	0.000229579	***	0.484615	-2.74911
time1 - time15	Male	0.61439	0.144775	183.264	4.24376	0.00535195	**	0.540971	-2.33161
time1 - time16	Male	0.605541	0.144775	183.264	4.18264	0.00673933	**	0.545779	-2.29803
time1 - time17	Male	0.489687	0.128162	183.256	3.82085	0.0243325	*	0.612818	-1.85837
time1 - time18	Male	0.56195	0.134956	184.156	4.16395	0.00721423	**	0.570096	-2.1326
time1 - time19	Male	0.600875	0.128873	184.531	4.66254	0.000999566	***	0.548332	-2.28032
time1 - time20	Male	0.725833	0.13499	185.529	5.37694	4.08177e-05	***	0.483921	-2.75454
time2 - time3	Male	0.0212654	0.0928176	182.477	0.229109	1		0.978959	-0.0807023
time2 - time4	Male	0.0383443	0.0962712	182.016	0.398295	1		0.962382	-0.145517
time2 - time5	Male	0.217918	0.133352	183.814	1.63416	0.984991		0.804191	-0.827001
time2 - time6	Male	0.24245	0.133352	183.814	1.81812	0.955775		0.784703	-0.920099
time2 - time7	Male	0.315746	0.133352	183.814	2.36776	0.684184		0.729245	-1.19826
time2 - time8	Male	0.304274	0.142432	184.439	2.13627	0.833421		0.737659	-1.15472
time2 - time9	Male	0.186377	0.133352	183.814	1.39763	0.997619		0.829961	-0.707301
time2 - time10	Male	0.300374	0.142432	184.439	2.10889	0.848022		0.740541	-1.13992
time2 - time11	Male	0.127574	0.133352	183.814	0.956668	0.99999		0.880228	-0.484143
time2 - time12	Male	0.339276	0.142432	184.439	2.38201	0.673835		0.712286	-1.28755
time2 - time13	Male	0.392963	0.133352	183.814	2.94681	0.272764		0.675054	-1.4913
time2 - time14	Male	0.547534	0.142432	184.439	3.84417	0.0224651	*	0.578374	-2.07789
time2 - time15	Male	0.437523	0.142432	184.439	3.07179	0.206894		0.645634	-1.6604
time2 - time16	Male	0.428673	0.142432	184.439	3.00966	0.238121		0.651373	-1.62682
time2 - time17	Male	0.31282	0.125568	184.854	2.49123	0.592125		0.731382	-1.18715
time2 - time18	Male	0.385082	0.132485	185.623	2.90661	0.296342		0.680395	-1.46139
time2 - time19	Male	0.424007	0.126283	186.177	3.35761	0.100135		0.654419	-1.60911
time2 - time20	Male	0.548965	0.130984	185.776	4.1911	0.00649843	**	0.577547	-2.08333
time3 - time4	Male	0.0170789	0.0939613	179.871	0.181766	1		0.983066	-0.0648147
time3 - time5	Male	0.196653	0.131408	182.834	1.49651	0.994481		0.821476	-0.746299
time3 - time6	Male	0.221185	0.131408	182.834	1.68319	0.979429		0.801569	-0.839397
time3 - time7	Male	0.294481	0.131408	182.834	2.24096	0.77106		0.744918	-1.11756
time3 - time8	Male	0.283008	0.140539	183.25	2.01374	0.892781		0.753513	-1.07402
time3 - time9	Male	0.165111	0.131408	182.834	1.25648	0.999415		0.847799	-0.626599
time3 - time10	Male	0.279109	0.140539	183.25	1.98599	0.904064		0.756458	-1.05922
time3 - time11	Male	0.106308	0.131408	182.834	0.808994	0.999999		0.899147	-0.403441
time3 - time12	Male	0.31801	0.140539	183.25	2.26279	0.756894		0.727595	-1.20685
time3 - time13	Male	0.371698	0.131408	182.834	2.82858	0.345735		0.689563	-1.4106
time3 - time14	Male	0.526268	0.140539	183.25	3.74465	0.031295	*	0.590806	-1.99719
time3 - time15	Male	0.416257	0.140539	183.25	2.96187	0.264234		0.659511	-1.5797
time3 - time16	Male	0.407408	0.140539	183.25	2.8989	0.301156		0.665373	-1.54612
time3 - time17	Male	0.291554	0.123672	183.86	2.35747	0.691598		0.747102	-1.10645
time3 - time18	Male	0.363817	0.130648	184.442	2.78471	0.375077		0.695018	-1.38069
time3 - time19	Male	0.402742	0.124384	184.904	3.23789	0.137822		0.668485	-1.52841
time3 - time20	Male	0.5277	0.129978	185.302	4.05993	0.0105473	*	0.58996	-2.00262
time4 - time5	Male	0.179574	0.132545	181.757	1.35482	0.998399		0.835626	-0.681484
time4 - time6	Male	0.204106	0.132545	181.757	1.5399	0.992276		0.815376	-0.774582
time4 - time7	Male	0.277402	0.132545	181.757	2.09289	0.856138		0.75775	-1.05274
time4 - time8	Male	0.265929	0.141598	182.269	1.87806	0.940419		0.766493	-1.0092
time4 - time9	Male	0.148033	0.132545	181.757	1.11685	0.99989		0.862403	-0.561784
time4 - time10	Male	0.26203	0.141598	182.269	1.85052	0.94787		0.769488	-0.994404
time4 - time11	Male	0.0892294	0.132545	181.757	0.673201	1		0.914636	-0.338626
time4 - time12	Male	0.300931	0.141598	182.269	2.12525	0.839331		0.740129	-1.14204
time4 - time13	Male	0.354619	0.132545	181.757	2.67546	0.452942		0.701441	-1.34578
time4 - time14	Male	0.509189	0.141598	182.269	3.59602	0.0501365		0.600983	-1.93238
time4 - time15	Male	0.399178	0.141598	182.269	2.8191	0.352019		0.670871	-1.51488
time4 - time16	Male	0.390329	0.141598	182.269	2.7566	0.394616		0.676834	-1.4813
time4 - time17	Male	0.274475	0.124889	182.628	2.19775	0.797969		0.759971	-1.04164
time4 - time18	Male	0.346738	0.131799	183.301	2.63082	0.486078		0.70699	-1.31587
time4 - time19	Male	0.385663	0.125593	183.647	3.07073	0.207455		0.68	-1.46359
time4 - time20	Male	0.510621	0.131155	184.147	3.89327	0.0190141	*	0.600123	-1.93781
time5 - time6	Male	0.0245317	0.152134	178.751	0.161251	1		0.975767	-0.0930981
time5 - time7	Male	0.0978279	0.152134	178.751	0.643037	1		0.906805	-0.371257
time5 - time8	Male	0.0863555	0.160154	179.383	0.539204	1		0.917268	-0.32772
time5 - time9	Male	-0.0315415	0.152134	178.751	-0.207327	1		1.03204	0.1197
time5 - time10	Male	0.0824557	0.160154	179.383	0.514854	1		0.920852	-0.31292
time5 - time11	Male	-0.0903446	0.152134	178.751	-0.593848	1		1.09455	0.342858
time5 - time12	Male	0.121357	0.160154	179.383	0.757756	1		0.885717	-0.460552
time5 - time13	Male	0.175045	0.152134	178.751	1.15059	0.99983		0.839419	-0.664296
time5 - time14	Male	0.329615	0.160154	179.383	2.05812	0.872957		0.7192	-1.25089
time5 - time15	Male	0.219604	0.160154	179.383	1.37121	0.998126		0.802836	-0.8334
time5 - time16	Male	0.210755	0.160154	179.383	1.31595	0.998905		0.809973	-0.799816
time5 - time17	Male	0.0949012	0.147523	179.972	0.643297	1		0.909463	-0.360151
time5 - time18	Male	0.167164	0.153806	180.788	1.08685	0.999927		0.846061	-0.634389
time5 - time19	Male	0.206089	0.148229	180.569	1.39034	0.997765		0.813761	-0.782109
time5 - time20	Male	0.331047	0.161172	185.134	2.054	0.875022		0.718171	-1.25633
time6 - time7	Male	0.0732961	0.152134	178.751	0.481786	1		0.929326	-0.278159
time6 - time8	Male	0.0618237	0.160154	179.383	0.386028	1		0.940049	-0.234621
time6 - time9	Male	-0.0560732	0.152134	178.751	-0.368577	1		1.05768	0.212798
time6 - time10	Male	0.057924	0.160154	179.383	0.361677	1		0.943722	-0.219822
time6 - time11	Male	-0.114876	0.152134	178.751	-0.755098	1		1.12173	0.435956
time6 - time12	Male	0.0968257	0.160154	179.383	0.60458	1		0.907714	-0.367454
time6 - time13	Male	0.150513	0.152134	178.751	0.989344	0.999982		0.860266	-0.571198
time6 - time14	Male	0.305084	0.160154	179.383	1.90494	0.932382		0.737062	-1.15779
time6 - time15	Male	0.195073	0.160154	179.383	1.21803	0.999618		0.822775	-0.740302
time6 - time16	Male	0.186223	0.160154	179.383	1.16278	0.999802		0.830088	-0.706718
time6 - time17	Male	0.0703695	0.147523	179.972	0.477006	1		0.932049	-0.267053
time6 - time18	Male	0.142632	0.153806	180.788	0.927352	0.999994		0.867073	-0.541291
time6 - time19	Male	0.181557	0.148229	180.569	1.22484	0.999588		0.83397	-0.689011
time6 - time20	Male	0.306515	0.161172	185.134	1.90179	0.93348		0.736007	-1.16323
time7 - time8	Male	-0.0114724	0.160154	179.383	-0.0716337	1		1.01154	0.0435379
time7 - time9	Male	-0.129369	0.152134	178.751	-0.850363	0.999998		1.13811	0.490957
time7 - time10	Male	-0.0153722	0.160154	179.383	-0.0959838	1		1.01549	0.0583374
time7 - time11	Male	-0.188172	0.152134	178.751	-1.23688	0.999527		1.20704	0.714116
time7 - time12	Male	0.0235296	0.160154	179.383	0.146919	1		0.976745	-0.0892948
time7 - time13	Male	0.077217	0.152134	178.751	0.507558	1		0.925689	-0.293039
time7 - time14	Male	0.231788	0.160154	179.383	1.44728	0.996306		0.793115	-0.879635
time7 - time15	Male	0.121776	0.160154	179.383	0.760373	1		0.885346	-0.462142
time7 - time16	Male	0.112927	0.160154	179.383	0.705116	1		0.893216	-0.428559
time7 - time17	Male	-0.00292663	0.147523	179.972	-0.0198384	1		1.00293	0.0111066
time7 - time18	Male	0.0693362	0.153806	180.788	0.450803	1		0.933013	-0.263131
time7 - time19	Male	0.108261	0.148229	180.569	0.730364	1		0.897393	-0.410852
time7 - time20	Male	0.233219	0.161172	185.134	1.44702	0.996332		0.79198	-0.885068
time8 - time9	Male	-0.117897	0.160154	179.383	-0.736149	1		1.12513	0.44742
time8 - time10	Male	-0.00389975	0.166655	178.751	-0.0234002	1		1.00391	0.0147996
time8 - time11	Male	-0.1767	0.160154	179.383	-1.10332	0.999908		1.19327	0.670578
time8 - time12	Male	0.035002	0.166655	178.751	0.210027	1		0.965604	-0.132833
time8 - time13	Male	0.0886894	0.160154	179.383	0.553777	1		0.91513	-0.336577
time8 - time14	Male	0.24326	0.166655	178.751	1.45966	0.995899		0.784068	-0.923173
time8 - time15	Male	0.133249	0.166655	178.751	0.799551	0.999999		0.875247	-0.50568
time8 - time16	Male	0.124399	0.166655	178.751	0.74645	1		0.883027	-0.472097
time8 - time17	Male	0.00854578	0.155772	180.539	0.0548608	1		0.991491	-0.0324313
time8 - time18	Male	0.0808086	0.16073	180.176	0.50276	1		0.92237	-0.306669
time8 - time19	Male	0.119734	0.155369	180.012	0.770639	1		0.887157	-0.45439
time8 - time20	Male	0.244692	0.168304	185.05	1.45386	0.996114		0.782946	-0.928606
time9 - time10	Male	0.113997	0.160154	179.383	0.711799	1		0.89226	-0.43262
time9 - time11	Male	-0.0588031	0.152134	178.751	-0.386521	1		1.06057	0.223158
time9 - time12	Male	0.152899	0.160154	179.383	0.954701	0.99999		0.858216	-0.580252
time9 - time13	Male	0.206586	0.152134	178.751	1.35792	0.998346		0.813356	-0.783996
time9 - time14	Male	0.361157	0.160154	179.383	2.25506	0.76188		0.69687	-1.37059
time9 - time15	Male	0.251146	0.160154	179.383	1.56816	0.990471		0.777909	-0.9531
time9 - time16	Male	0.242296	0.160154	179.383	1.5129	0.993705		0.784824	-0.919516
time9 - time17	Male	0.126443	0.147523	179.972	0.857103	0.999998		0.881225	-0.479851
time9 - time18	Male	0.198706	0.153806	180.788	1.29192	0.999145		0.819791	-0.754089
time9 - time19	Male	0.237631	0.148229	180.569	1.60313	0.987809		0.788494	-0.901809
time9 - time20	Male	0.362589	0.161172	185.134	2.2497	0.765474		0.695873	-1.37603
time10 - time11	Male	-0.1728	0.160154	179.383	-1.07897	0.999934		1.18863	0.655778
time10 - time12	Male	0.0389017	0.166655	178.751	0.233427	1		0.961845	-0.147632
time10 - time13	Male	0.0925891	0.160154	179.383	0.578127	1		0.911568	-0.351376
time10 - time14	Male	0.24716	0.166655	178.751	1.48306	0.995029		0.781016	-0.937973
time10 - time15	Male	0.137149	0.166655	178.751	0.822951	0.999999		0.871841	-0.52048
time10 - time16	Male	0.128299	0.166655	178.751	0.76985	1		0.87959	-0.486896
time10 - time17	Male	0.0124455	0.155772	180.539	0.0798959	1		0.987632	-0.0472308
time10 - time18	Male	0.0847084	0.16073	180.176	0.527023	1		0.91878	-0.321469
time10 - time19	Male	0.123633	0.155369	180.012	0.795739	0.999999		0.883704	-0.469189
time10 - time20	Male	0.248591	0.168304	185.05	1.47703	0.995291		0.779899	-0.943406
time11 - time12	Male	0.211702	0.160154	179.383	1.32187	0.998838		0.809206	-0.80341
time11 - time13	Male	0.265389	0.152134	178.751	1.74444	0.970306		0.766907	-1.00715
time11 - time14	Male	0.41996	0.160154	179.383	2.62223	0.492632		0.657073	-1.59375
time11 - time15	Male	0.309949	0.160154	179.383	1.93532	0.922514		0.733484	-1.17626
time11 - time16	Male	0.301099	0.160154	179.383	1.88007	0.939786		0.740004	-1.14267
time11 - time17	Male	0.185246	0.147523	179.972	1.25571	0.999419		0.8309	-0.703009
time11 - time18	Male	0.257509	0.153806	180.788	1.67424	0.980525		0.772975	-0.977247
time11 - time19	Male	0.296434	0.148229	180.569	1.99983	0.898467		0.743465	-1.12497
time11 - time20	Male	0.421392	0.161172	185.134	2.61455	0.498268		0.656133	-1.59918
time12 - time13	Male	0.0536874	0.160154	179.383	0.335224	1		0.947728	-0.203744
time12 - time14	Male	0.208258	0.166655	178.751	1.24964	0.999455		0.811998	-0.79034
time12 - time15	Male	0.0982469	0.166655	178.751	0.589524	1		0.906425	-0.372848
time12 - time16	Male	0.0893974	0.166655	178.751	0.536423	1		0.914482	-0.339264
time12 - time17	Male	-0.0264562	0.155772	180.539	-0.169839	1		1.02681	0.100401
time12 - time18	Male	0.0458067	0.16073	180.176	0.284991	1		0.955227	-0.173837
time12 - time19	Male	0.0847317	0.155369	180.012	0.545356	1		0.918759	-0.321557
time12 - time20	Male	0.20969	0.168304	185.05	1.2459	0.999481		0.810836	-0.795774
time13 - time14	Male	0.154571	0.160154	179.383	0.965139	0.999988		0.856783	-0.586596
time13 - time15	Male	0.0445595	0.160154	179.383	0.27823	1		0.956419	-0.169104
time13 - time16	Male	0.03571	0.160154	179.383	0.222973	1		0.96492	-0.13552
time13 - time17	Male	-0.0801436	0.147523	179.972	-0.543261	1		1.08344	0.304146
time13 - time18	Male	-0.00788076	0.153806	180.788	-0.0512383	1		1.00791	0.0299075
time13 - time19	Male	0.0310442	0.148229	180.569	0.209434	1		0.969433	-0.117813
time13 - time20	Male	0.156002	0.161172	185.134	0.967926	0.999988		0.855557	-0.592029
time14 - time15	Male	-0.110011	0.166655	178.751	-0.660114	1		1.11629	0.417493
time14 - time16	Male	-0.118861	0.166655	178.751	-0.713215	1		1.12621	0.451077
time14 - time17	Male	-0.234714	0.155772	180.539	-1.50678	0.994004		1.26455	0.890742
time14 - time18	Male	-0.162451	0.16073	180.176	-1.01071	0.999976		1.17639	0.616504
time14 - time19	Male	-0.123526	0.155369	180.012	-0.79505	0.999999		1.13148	0.468783
time14 - time20	Male	0.00143167	0.168304	185.05	0.0085064	1		0.998569	-0.00543318
time15 - time16	Male	-0.00884948	0.166655	178.751	-0.0531007	1		1.00889	0.0335838
time15 - time17	Male	-0.124703	0.155772	180.539	-0.80055	0.999999		1.13281	0.473249
time15 - time18	Male	-0.0524403	0.16073	180.176	-0.326263	1		1.05384	0.199011
time15 - time19	Male	-0.0135153	0.155369	180.012	-0.086988	1		1.01361	0.0512905
time15 - time20	Male	0.111443	0.168304	185.05	0.66215	1		0.894543	-0.422926
time16 - time17	Male	-0.115854	0.155772	180.539	-0.743739	1		1.12283	0.439665
time16 - time18	Male	-0.0435908	0.16073	180.176	-0.271205	1		1.04455	0.165427
time16 - time19	Male	-0.00466578	0.155369	180.012	-0.0300303	1		1.00468	0.0177067
time16 - time20	Male	0.120292	0.168304	185.05	0.71473	1		0.886661	-0.45651
time17 - time18	Male	0.0722629	0.148655	183.437	0.486112	1		0.930286	-0.274238
time17 - time19	Male	0.111188	0.143221	181.899	0.776339	1		0.894771	-0.421959
time17 - time20	Male	0.236146	0.15559	186.142	1.51774	0.993497		0.789665	-0.896175
time18 - time19	Male	0.038925	0.148679	181.614	0.261806	1		0.961823	-0.147721
time18 - time20	Male	0.163883	0.160948	186.243	1.01824	0.999973		0.848841	-0.621937
time19 - time20	Male	0.124958	0.155701	188.039	0.802549	0.999999		0.882534	-0.474216
